# Supplementary material for: L-DOPA treatment promotes sustained neurovascular and synaptic homeostasis in the diabetic retina
Source: bioRxiv. 2026 Feb 18:2026.02.17.706466. Preprint. [Version 1] doi: 10.64898/2026.02.17.706466 (PMC12934579; doi:10.64898/2026.02.17.706466)
Supplement: Supplement 2 [file media-2.csv]

NVU genes for CTE Classification
nvu_class	genes	mean_logFC	max_logFC	n_subtypes
Glial	C230072F16Rik	11.66	11.66	1
Glial	Pdgfra	10.77	10.77	1
Glial	Abca8a	10.52	10.52	1
Glial	Pax8	10.34	10.34	1
Glial	Angpt4	10.26	10.26	1
Glial	Scrg1	10.26	10.26	1
Glial	Gm49470	10.24	10.24	1
Glial	C1ql4	10.1	10.1	1
Glial	Gm41177	10	10	1
Glial	Il33	9.8	9.8	1
Glial	BC055402	9.745	9.745	1
Glial	Gm13293	9.659	9.659	1
Glial	Folh1	9.604	9.604	1
Glial	Ttll8	9.534	9.534	1
Glial	Gpr37l1	9.525	9.525	1
Glial	Bves	9.524	9.524	1
Glial	BC051408	9.517	9.517	1
Glial	BC026762	9.489	9.489	1
Glial	Spc25	9.448	9.448	1
Glial	Nr1h4	9.435	9.435	1
Glial	Tff2	9.383	9.383	1
Glial	Cyp4f15	9.303	9.303	1
Glial	Ccdc190	9.264	9.264	1
Glial	D630033O11Rik	9.239	9.239	1
Glial	Aqp5	9.21	9.21	1
Glial	Cldn19	9.197	9.197	1
Glial	Gm15934	9.053	9.053	1
Glial	Aqp4	9.035	9.035	1
Glial	Lipg	9.033	9.033	1
Glial	Col9a1	8.994	8.994	1
Glial	Crym	8.881	8.881	1
Glial	Gsx1	8.845	8.845	1
Glial	Shisal2b	8.844	8.844	1
Glial	Krtap16-3	8.837	8.837	1
Glial	Gm13613	8.813	8.813	1
Glial	Pax2	8.801	8.801	1
Glial	Slc13a4	8.795	8.795	1
Glial	Arsi	8.756	8.756	1
Glial	Gm49469	8.743	8.743	1
Glial	Rassf10	8.736	8.736	1
Glial	Gm6145	8.734	8.734	1
Glial	Col2a1	8.675	8.675	1
Glial	Gm29260	8.675	8.675	1
Glial	A930027H12Rik	8.643	8.643	1
Glial	Fxyd3	8.634	8.634	1
Glial	Etnppl	8.613	8.613	1
Glial	Prss56	8.567	8.567	1
Glial	Cyp4f14	8.565	8.565	1
Glial	Aldh1a1	8.561	8.561	1
Glial	Gm33727	8.546	8.546	1
Glial	Fthl17f	8.519	8.519	1
Glial	Gm12681	8.519	8.519	1
Glial	Aqp2	8.512	8.512	1
Glial	AW047730	8.487	8.487	1
Glial	A830011K09Rik	8.427	8.427	1
Glial	D630039A03Rik	8.416	8.416	1
Glial	Glycam1	8.404	8.404	1
Glial	4930426D05Rik	8.364	8.364	1
Glial	Lrrc66	8.339	8.339	1
Glial	Frzb	8.334	8.334	1
Glial	Paqr6	8.318	8.318	1
Glial	Kcnj10	8.309	8.309	1
Glial	Dlx2	8.295	8.295	1
Glial	Gm36001	8.295	8.295	1
Glial	H19_ENSMUSG00000000031	8.065	8.065	1
Glial	Ackr2	8.063	8.063	1
Glial	Fgf8	7.979	7.979	1
Glial	Gm10825	7.926	7.926	1
Glial	Slc7a2	7.916	7.916	1
Glial	Chrdl1	7.876	7.876	1
Glial	Hs3st3a1	7.79	7.79	1
Glial	Gm807	7.779	7.779	1
Glial	Gm1110	7.756	7.756	1
Glial	Gm13584	7.732	7.732	1
Glial	2900052N01Rik	7.675	7.675	1
Glial	Gcnt4	7.661	7.661	1
Glial	Sbspon	7.657	7.657	1
Glial	Mlc1	7.63	7.877	2
Glial	Sox8	7.611	7.611	1
Glial	Syt15	7.593	7.593	1
Glial	Scara3	7.581	7.581	1
Glial	Acss3	7.576	7.576	1
Glial	Bmp3	7.546	7.546	1
Glial	Gfpt2	7.544	7.544	1
Glial	Cyp26a1	7.513	7.513	1
Glial	Spink1	7.503	7.503	1
Glial	Otx1	7.485	7.485	1
Glial	Gm14061	7.481	7.481	1
Glial	Spata18	7.454	7.454	1
Glial	Gm33948	7.411	7.411	1
Glial	Slc2a10	7.395	7.395	1
Glial	Apoc1	7.387	7.387	1
Glial	Gm46212	7.373	7.373	1
Glial	Slc13a1	7.373	7.373	1
Glial	Car5b	7.367	7.367	1
Glial	Lgals12	7.336	7.336	1
Glial	Gm3764	7.314	7.314	1
Glial	Qrfpr	7.299	7.299	1
Glial	Slc10a6	7.283	7.283	1
Glial	Inhba	7.275	7.275	1
Glial	3930402G23Rik	7.254	7.254	1
Glial	Efhb	7.224	7.224	1
Glial	Gm44929	7.191	7.191	1
Glial	Gna14	7.176	7.176	1
Glial	Slc1a3	7.16	7.798	2
Glial	Gm16333	7.15	7.15	1
Glial	Gm4710	7.148	7.148	1
Glial	Abcb11	7.127	7.127	1
Glial	Prkag3	7.071	7.071	1
Glial	Popdc3	7.064	7.064	1
Glial	Gm50321	7.036	7.036	1
Glial	Aqp9	7.02	7.02	1
Glial	Gdpd2	6.975	6.975	1
Glial	Gm35611	6.962	6.962	1
Glial	1700024I08Rik	6.954	6.954	1
Glial	Il20ra	6.936	6.936	1
Glial	Espn	6.9285	8.044	2
Glial	Gm3716	6.913	6.913	1
Glial	Gm36908	6.885	6.885	1
Glial	Gm41639	6.875	6.875	1
Glial	Pdlim3	6.8465	7.624	2
Glial	Gpr37	6.839	6.839	1
Glial	Gm830	6.81	6.81	1
Glial	Dipk1c	6.802	6.802	1
Glial	Cyp1b1	6.758	6.758	1
Glial	Dnajc22	6.744	6.744	1
Glial	Gm11906	6.74	6.74	1
Glial	4921539H07Rik	6.734	6.734	1
Glial	Cldn22	6.734	6.734	1
Glial	Defb9	6.734	6.734	1
Glial	Col22a1	6.727	6.727	1
Glial	Clec18a	6.693	6.693	1
Glial	Map7d3	6.691	6.691	1
Glial	Grifin	6.674	6.674	1
Glial	Bricd5	6.658	6.658	1
Glial	Dio2	6.652	6.652	1
Glial	Sp7	6.652	6.652	1
Glial	Adamts19	6.569	6.569	1
Glial	Slc43a3	6.55	6.55	1
Glial	Gm266	6.533	6.533	1
Glial	Amelx	6.525	6.525	1
Glial	Cmtm5	6.4965	8.068	2
Glial	Slitrk2	6.445	6.445	1
Glial	6030498E09Rik	6.392	6.392	1
Glial	Adam30	6.39	6.39	1
Glial	Gadl1	6.378	6.378	1
Glial	Gm281	6.364	6.364	1
Glial	Pdgfc	6.345	6.345	1
Glial	9330188P03Rik	6.332	6.332	1
Glial	Gm49542	6.325	6.325	1
Glial	Cdh19	6.3155	8.801	2
Glial	Foxd2os	6.31	6.31	1
Glial	St8sia2	6.295	6.295	1
Glial	Greb1	6.2945	6.819	2
Glial	Utp14b	6.283	6.283	1
Glial	Slc14a1	6.2685	6.901	2
Glial	Cldn3	6.267	6.267	1
Glial	C4b	6.2445	6.893	2
Glial	Wnt6	6.23	6.23	1
Glial	Igf2	6.214	6.74	2
Glial	Syt10	6.205	6.205	1
Glial	Tph2	6.19	6.19	1
Glial	Creb3l4	6.184	6.184	1
Glial	Ccbe1	6.169	6.169	1
Glial	Pdgfrl	6.169	6.169	1
Glial	Hif3a	6.16	6.16	1
Glial	Gm16000	6.158	6.158	1
Glial	A330048O09Rik	6.1525	8.934	2
Glial	Lrig3	6.135	6.135	1
Glial	Gm29683	6.131	6.131	1
Glial	Chmp4c	6.105	6.105	1
Glial	Prss35	6.102	6.102	1
Glial	Slc13a5	6.0995	7.319	2
Glial	Sox2	6.097	7.623	2
Glial	Dio3os	6.09	7.228	2
Glial	Tnfaip6	6.086	6.563	2
Glial	Egfros	6.085	6.085	1
Glial	Slc25a21	6.085	6.827	2
Glial	Il17rb	6.081	6.081	1
Glial	Hkdc1	6.076	6.076	1
Glial	Esrp1	6.075	6.075	1
Glial	Fbln7	6.054	6.054	1
Glial	Timp4	6.054	6.054	1
Glial	Adamts18	6.053	6.053	1
Glial	Gm36033	6.045	6.045	1
Glial	1200007C13Rik	6.0415	6.124	2
Glial	Nat8f5	6.037	6.735	2
Glial	Mapk13	6.032	6.032	1
Glial	Gm20515	6.0105	7.779	2
Glial	Dio3	6.0035	6.546	2
Glial	Gm36862	5.975	5.975	1
Glial	Ccdc121	5.966	5.966	1
Glial	Nat8	5.9625	7.028	2
Glial	Nat8f7	5.957	5.957	1
Glial	Abca8b	5.948	5.948	1
Glial	Ust	5.9395	7.389	2
Glial	Gm4035	5.933	5.933	1
Glial	Ehf	5.931	5.931	1
Glial	Fbn2	5.93	5.93	1
Glial	Gstm2	5.93	5.93	1
Glial	Ppnr	5.929	5.929	1
Glial	Arhgap28	5.913	5.913	1
Glial	Dpyd	5.91	5.91	1
Glial	Cd1d1	5.886	5.886	1
Glial	Egfr	5.88	5.88	1
Glial	Kctd14	5.87	6.8	2
Glial	Glis3	5.8665	5.929	2
Glial	Abi3bp	5.8485	6.541	2
Glial	Hsd17b2	5.8485	6.276	2
Glial	Fmod	5.845	6.74	2
Glial	Parvaos	5.841	5.841	1
Glial	1700047M11Rik	5.832	5.832	1
Glial	Plpp3	5.8265	6.335	2
Glial	Lgi4	5.825	6.573	2
Glial	Gm41517	5.82	5.82	1
Glial	Kcnj16	5.812	5.812	1
Glial	Gm15473	5.811	5.811	1
Glial	Fxyd6	5.81	6.241	2
Glial	Cbs	5.809	6.603	2
Glial	Gm47781	5.807	5.807	1
Glial	Lpar3	5.793	5.793	1
Glial	Gm15402	5.788	5.788	1
Glial	B230311B06Rik	5.787	5.787	1
Glial	Arhgef16	5.7835	6.048	2
Glial	Kcne1l	5.7525	6.086	2
Glial	Gm48740	5.747	5.747	1
Glial	Gm4876	5.733	5.733	1
Glial	Gm12866	5.708	5.708	1
Glial	Hes5	5.703	5.703	1
Glial	A730036I17Rik	5.698	5.698	1
Glial	Defb11	5.691	7.307	2
Glial	AI849053	5.691	5.691	1
Glial	Prr33	5.685	5.685	1
Glial	Efhd1	5.6735	7.826	2
Glial	BC049715	5.655	5.655	1
Glial	H2-Q10	5.646	5.646	1
Glial	4933400C23Rik	5.642	5.642	1
Glial	Gramd3	5.621	5.621	1
Glial	Gm31592	5.615	5.615	1
Glial	Gm40264	5.611	5.611	1
Glial	Gm48162	5.609	5.609	1
Glial	C030005K06Rik	5.6015	7.376	2
Glial	Slc47a2	5.596	5.596	1
Glial	Kif7	5.58	5.58	1
Glial	Tfcp2l1	5.559	5.559	1
Glial	Pard3bos1	5.548	5.548	1
Glial	Gm5444	5.539	5.539	1
Glial	Shisa2	5.539	5.539	1
Glial	Gm48742	5.536	6.408	2
Glial	Ccdc8	5.523	7.302	2
Glial	Klhl14	5.523	5.523	1
Glial	Gm12927	5.522	5.522	1
Glial	Lcn2	5.519	5.519	1
Glial	Eftud2	5.511	5.511	1
Glial	Sox3	5.495	5.495	1
Glial	Gm48779	5.484	5.484	1
Glial	Apln	5.4705	5.678	2
Glial	Lmo3	5.455	5.455	1
Glial	Bcan	5.45	5.45	1
Glial	Gm14285	5.448	5.448	1
Glial	Htra1	5.43	5.43	1
Glial	Gm15581	5.426	5.426	1
Glial	D730045B01Rik	5.42	5.42	1
Glial	Gm7694	5.4185	5.754	2
Glial	Crot	5.418	5.418	1
Glial	Gm33979	5.415	5.415	1
Glial	Efna4	5.411	5.411	1
Glial	Eya2	5.408	5.408	1
Glial	Scd1	5.401	5.401	1
Glial	Pabpc4l	5.393	5.393	1
Glial	Gm19935	5.3885	7.295	2
Glial	Clec3b	5.388	5.388	1
Glial	Fzd9	5.3695	7.106	2
Glial	Aldh1a7	5.364	5.364	1
Glial	Efemp1	5.363	6.657	2
Glial	Elf5	5.337	5.337	1
Glial	Agt	5.332	5.723	2
Glial	Mgst2	5.324	5.324	1
Glial	Gm9922	5.304	5.304	1
Glial	Nat8f3	5.304	5.304	1
Glial	Fkbp11	5.29	5.29	1
Glial	Lockd	5.2855	5.939	2
Glial	Calr4	5.269	5.269	1
Glial	Fzd5	5.267	6.748	2
Glial	Col23a1	5.264	5.264	1
Glial	Adamts12	5.258	5.258	1
Glial	2310016G11Rik	5.257	6.117	2
Glial	Sardhos	5.247	5.247	1
Glial	Gm26728	5.241	5.241	1
Glial	A330093E20Rik	5.236	5.236	1
Glial	Gm7967	5.2215	6.118	2
Glial	Ly6g6d	5.216	5.838	2
Glial	Defb42	5.212	5.212	1
Glial	Arhgef19	5.2115	5.389	2
Glial	Clrn1	5.2065	7.24	2
Glial	BC016548	5.2	5.2	1
Glial	Bmpr1b	5.199	5.276	2
Glial	Optc	5.1595	7.006	2
Glial	Acsl3	5.154	5.154	1
Glial	Aldh1l1	5.1355	6.021	2
Glial	Gm11924	5.135	5.135	1
Glial	Myom3	5.133	5.133	1
Glial	Rfx2	5.127	5.127	1
Glial	Cxcr4	5.1225	5.268	2
Glial	Gm33732	5.119	5.119	1
Glial	Hepacam	5.108	6.533	2
Glial	Mfap4	5.104	6.362	2
Glial	S100a6	5.1025	6.029	2
Glial	Adamts7	5.0905	5.5	2
Glial	Scara5	5.079	5.079	1
Glial	Gm26512	5.072	5.072	1
Glial	Mb	5.072	5.072	1
Glial	Adgrg6	5.07	5.935	2
Glial	Bmper	5.064	5.064	1
Glial	Pnp2	5.057	5.057	1
Glial	Tlcd1	5.043	5.495	2
Glial	Fbln1	5.037	6.254	2
Glial	Sphk1	5.029	5.38	2
Glial	Gm20743	5.025	5.025	1
Glial	Ltbp2	5.002	5.002	1
Glial	Col5a1	5	5	1
Glial	Nmu	4.992	4.992	1
Glial	Kit	4.965	4.965	1
Glial	Pawr	4.963	4.963	1
Glial	Gm10561	4.9555	5.736	2
Glial	Gm31938	4.951	4.951	1
Glial	Gm28411	4.949	4.949	1
Glial	Fam151a	4.944	4.944	1
Glial	Pdyn	4.944	4.944	1
Glial	Col9a2	4.94	4.94	1
Glial	1810010H24Rik	4.929	4.929	1
Glial	Zmynd15	4.92	4.92	1
Glial	Gm5087	4.917	4.917	1
Glial	Adra2b	4.904	4.904	1
Glial	Gm11266	4.899	6.649	2
Glial	Gm47819	4.893	4.893	1
Glial	Tmem132b	4.882	4.925	2
Glial	Gm6999	4.881	4.881	1
Glial	BC006965	4.8785	5.631	2
Glial	Akr1c13	4.874	4.874	1
Glial	Plscr1	4.859	5.336	2
Glial	H3c13	4.854	4.854	1
Glial	Fam167a	4.8525	4.896	2
Glial	Gm2788	4.85	4.85	1
Glial	Dkk3	4.845	5.523	2
Glial	Plekhg6	4.841	4.841	1
Glial	Sfxn5	4.84	4.84	1
Glial	Myb	4.829	4.829	1
Glial	Gm31683	4.826	4.826	1
Glial	H4c18	4.811	4.811	1
Glial	Cdhr4	4.81	4.81	1
Glial	Npsr1	4.757	4.757	1
Glial	Rhpn2	4.733	5.192	2
Glial	Fam187b	4.733	4.733	1
Glial	Sardh	4.725	5.725	2
Glial	Hsd11b2	4.724	4.724	1
Glial	Gm36169	4.692	4.692	1
Glial	Prrx2	4.691	4.691	1
Glial	Sfrp4	4.689	4.689	1
Glial	Cfap100	4.661	4.661	1
Glial	Ccdc13	4.654	5.004	2
Glial	2310014F06Rik	4.642	5.406	2
Glial	Gdf15	4.639	4.639	1
Glial	Rgs6	4.6375	5.53	2
Glial	Gm16070	4.62	4.62	1
Glial	Gm42941	4.613	4.613	1
Glial	Deptor	4.599	4.599	1
Glial	Boc	4.596	5.1	2
Glial	BC043934	4.595	4.595	1
Glial	Gm42047	4.594	4.594	1
Glial	S100a4	4.594	4.594	1
Glial	2610300M13Rik	4.593	4.593	1
Glial	9130015G15Rik	4.58	4.58	1
Glial	Gm49291	4.58	4.58	1
Glial	Itgb4	4.576	4.576	1
Glial	Slc6a11	4.574	4.574	1
Glial	Tox3	4.573	4.573	1
Glial	Gm36529	4.564	4.883	2
Glial	Cfap54	4.563	4.563	1
Glial	Ccdc162	4.556	4.556	1
Glial	Pcsk5	4.543	4.543	1
Glial	Crybb3	4.541	4.541	1
Glial	Enkur	4.538	4.538	1
Glial	Gm30655	4.533	4.533	1
Glial	Abhd4	4.528	4.528	1
Glial	A630012P03Rik	4.511	4.511	1
Glial	Sorcs1	4.502	4.502	1
Glial	Celrr	4.5	4.5	1
Glial	Hormad2	4.498	4.498	1
Glial	Gpm6b	4.497	4.518	2
Glial	Aspa	4.493	4.493	1
Glial	1700066J03Rik	4.484	4.484	1
Glial	Rhou	4.476	4.476	1
Glial	Cyp2j9	4.4755	4.566	2
Glial	Ass1	4.4715	5.308	2
Glial	Hopx	4.4665	5.343	2
Glial	H4c17	4.466	4.466	1
Glial	Gm29530	4.455	4.455	1
Glial	Phkg1	4.451	4.451	1
Glial	Cyp2j13	4.4435	5.384	2
Glial	Dusp18	4.4435	5.825	2
Glial	H3c1	4.443	4.946	2
Glial	S1pr2	4.4345	4.806	2
Glial	Lpar1	4.431	4.431	1
Glial	Antxr1	4.4305	4.487	2
Glial	Gm9934	4.428	4.428	1
Glial	Gm13052	4.426	4.426	1
Glial	Nin	4.423	4.423	1
Glial	9030404E10Rik	4.412	4.412	1
Glial	Mamdc2	4.412	4.412	1
Glial	Mlf1	4.402	4.402	1
Glial	Tepp	4.4	4.4	1
Glial	Ccdc110	4.396	4.396	1
Glial	Scel	4.393	4.393	1
Glial	Noxo1	4.391	4.391	1
Glial	Crlf1	4.389	4.389	1
Glial	A930001C03Rik	4.386	4.386	1
Glial	Abca6	4.38	4.38	1
Glial	Trp63	4.38	4.38	1
Glial	Aldoc	4.366	4.366	1
Glial	Gpld1	4.363	4.363	1
Glial	4932435O22Rik	4.362	4.362	1
Glial	Gask1a	4.36	4.36	1
Glial	Hhatl	4.36	4.36	1
Glial	Fhl5	4.346	4.346	1
Glial	Creb3l2	4.342	4.342	1
Glial	Btbd17	4.3295	5.432	2
Glial	Raxos1	4.327	4.327	1
Glial	Ccdc69	4.319	4.319	1
Glial	Ntf3	4.318	4.689	2
Glial	9830144P21Rik	4.312	4.312	1
Glial	Gm26737	4.31	4.31	1
Glial	Traf4	4.299	4.299	1
Glial	1010001B22Rik	4.296	4.806	2
Glial	Ednrb	4.296	4.296	1
Glial	Shisa9	4.279	4.279	1
Glial	Efs	4.276	4.276	1
Glial	Gm26709	4.273	4.273	1
Glial	P2rx6	4.253	4.253	1
Glial	Gm5532	4.252	4.252	1
Glial	Glipr2	4.23	4.23	1
Glial	Steap1	4.225	4.225	1
Glial	Kcnmb4	4.224	4.224	1
Glial	Gm30984	4.217	4.217	1
Glial	Lix1	4.214	4.214	1
Glial	Slc15a2	4.21	4.21	1
Glial	Gm50048	4.205	4.205	1
Glial	Gm11837	4.202	4.643	2
Glial	Mir100hg	4.1905	4.343	2
Glial	Rflna	4.178	4.178	1
Glial	Mroh7	4.177	4.857	2
Glial	Fstl3	4.176	4.176	1
Glial	Arrdc2	4.169	4.169	1
Glial	Smco3	4.168	4.168	1
Glial	Gm10440	4.162	4.162	1
Glial	Timp1	4.159	4.159	1
Glial	Ace	4.158	4.158	1
Glial	Rnf138rt1	4.142	4.142	1
Glial	Taf13	4.138	4.138	1
Glial	Ror2	4.134	4.134	1
Glial	Gm6938	4.129	4.129	1
Glial	Vxn	4.126	4.126	1
Glial	Gm15155	4.123	4.123	1
Glial	4930428E07Rik	4.11	4.11	1
Glial	Chdh	4.107	4.107	1
Glial	Slc44a5	4.1	4.1	1
Glial	Rax	4.0745	4.996	2
Glial	Nkd1	4.074	4.074	1
Glial	Cpxm1	4.0735	5.011	2
Glial	Cybrd1	4.07	4.07	1
Glial	Mmd2	4.0415	4.375	2
Glial	Mfap2	4.041	4.041	1
Glial	Gm32629	4.04	4.04	1
Glial	Gm37134	4.035	4.035	1
Glial	Sned1	4.032	4.347	2
Glial	Gm30191	4.028	4.028	1
Glial	Cndp1	4.021	4.021	1
Glial	Unc5c	4.016	4.016	1
Glial	C230035I16Rik	4.009	4.009	1
Glial	Scn7a	3.997	3.997	1
Glial	Gbe1	3.99	3.99	1
Glial	Ccdc60	3.986	3.986	1
Glial	Fgf2	3.984	4.331	2
Glial	Nfatc2	3.974	3.974	1
Glial	Entpd2	3.9685	4.101	2
Glial	Capn9	3.966	3.966	1
Glial	Gm10643	3.96	3.96	1
Glial	Slmap	3.954	3.954	1
Glial	Sox6os	3.948	3.948	1
Glial	Cmbl	3.939	3.939	1
Glial	Nlgn1	3.939	3.939	1
Glial	Synpr	3.913	3.913	1
Glial	Gpd1	3.906	3.906	1
Glial	Ppil6	3.905	3.905	1
Glial	Igsf10	3.885	3.885	1
Glial	Hao1	3.884	3.884	1
Glial	Sorbs2	3.884	3.884	1
Glial	Eva1c	3.867	3.867	1
Glial	Gm34730	3.866	3.866	1
Glial	Atp1b3	3.863	3.863	1
Glial	A830092H15Rik	3.854	3.854	1
Glial	Cyp2j6	3.853	3.853	1
Glial	Kazn	3.839	3.839	1
Glial	Rasl11b	3.838	3.838	1
Glial	Mir99ahg	3.837	3.837	1
Glial	9330117O12Rik	3.829	3.829	1
Glial	Rps23rg1	3.825	3.825	1
Glial	Nek8	3.81	4.142	2
Glial	Intu	3.809	3.809	1
Glial	Egfl6	3.808	3.808	1
Glial	Neurog2	3.807	3.807	1
Glial	Lrig1	3.799	4.014	2
Glial	Dock5	3.79	4.019	2
Glial	Luzp2	3.7705	4.28	2
Glial	Gm2115	3.765	3.765	1
Glial	Serpina3n	3.762	4.284	2
Glial	Gm7628	3.7595	3.846	2
Glial	Hmx1	3.759	3.759	1
Glial	Fam47e	3.756	3.756	1
Glial	Chst2	3.753	3.753	1
Glial	1500015L24Rik	3.75	3.75	1
Glial	Sema5a	3.749	4.092	2
Glial	Sema5b	3.747	3.747	1
Glial	E130018O15Rik	3.726	3.726	1
Glial	Selenbp1	3.72	3.72	1
Glial	Ddah2	3.7135	3.957	2
Glial	Gm48715	3.712	3.712	1
Glial	Papss2	3.711	3.711	1
Glial	Gm43646	3.706	3.706	1
Glial	Kremen1	3.705	4.305	2
Glial	Gm33819	3.692	3.692	1
Glial	Cers6	3.6825	3.715	2
Glial	Gm9920	3.682	3.682	1
Glial	Gm16006	3.68	3.68	1
Glial	Celsr1	3.669	3.669	1
Glial	Gm29292	3.6595	4.042	2
Glial	Gm6225	3.657	3.657	1
Glial	Myorg	3.648	3.648	1
Glial	Gm4894	3.644	3.644	1
Glial	Ackr4	3.64	3.64	1
Glial	Nudt4	3.639	3.639	1
Glial	Ksr1	3.632	3.632	1
Glial	Gm32834	3.629	3.629	1
Glial	Gm19426	3.618	3.618	1
Glial	Folr2	3.611	3.611	1
Glial	Dach1	3.597	3.597	1
Glial	Gm30018	3.594	3.594	1
Glial	Plekha7	3.591	3.591	1
Glial	Gadd45a	3.59	3.59	1
Glial	Flnc	3.588	3.588	1
Glial	Nat8f6	3.582	3.97	2
Glial	Gm47467	3.581	3.581	1
Glial	Foxp2	3.58	3.58	1
Glial	Chadl	3.577	3.577	1
Glial	Slc25a43	3.577	3.577	1
Glial	Pmepa1os	3.571	3.571	1
Glial	4930478M13Rik	3.568	3.568	1
Glial	Etfbkmt	3.564	3.564	1
Glial	Tulp3	3.56	3.56	1
Glial	Baiap2l1	3.555	3.555	1
Glial	Cdon	3.553	3.553	1
Glial	A830035O19Rik	3.551	3.551	1
Glial	Angptl1	3.548	3.548	1
Glial	Cfap97d2	3.547	3.728	2
Glial	Clmn	3.54	3.54	1
Glial	Syt17	3.54	3.54	1
Glial	Fanci	3.528	3.528	1
Glial	Olfr920	3.518	3.518	1
Glial	Gm9925	3.506	3.506	1
Glial	Lrrc42	3.503	3.503	1
Glial	Micall2	3.497	3.497	1
Glial	Cdca7l	3.496	3.496	1
Glial	Gm45352	3.495	3.495	1
Glial	Syde2	3.4845	3.755	2
Glial	Gm20707	3.483	3.483	1
Glial	Hsph1	3.483	3.483	1
Glial	Rab13	3.481	3.489	2
Glial	Plagl1	3.464	3.464	1
Glial	Plekhf1	3.4615	3.572	2
Glial	Ntrk2	3.461	3.461	1
Glial	Rab38	3.461	3.461	1
Glial	H2bc3	3.46	3.46	1
Glial	Gm10941	3.456	3.456	1
Glial	Echdc2	3.451	3.451	1
Glial	Tnxb	3.4465	3.627	2
Glial	Gm26911	3.443	3.443	1
Glial	Sh3rf3	3.439	3.439	1
Glial	Ptch1	3.438	3.438	1
Glial	Fstl1	3.423	3.423	1
Glial	H1f3	3.417	3.417	1
Glial	Foxn2	3.408	3.408	1
Glial	Gm14582	3.407	3.407	1
Glial	H2bc11	3.399	3.399	1
Glial	Gca	3.397	3.397	1
Glial	Slc39a1	3.386	3.386	1
Glial	Fam117a	3.379	3.379	1
Glial	2610035D17Rik	3.376	3.376	1
Glial	Msi1	3.375	3.375	1
Glial	Ccdc158	3.373	3.373	1
Glial	Gm11146	3.373	3.373	1
Glial	Paupar	3.362	3.362	1
Glial	Plcd4	3.3605	3.44	2
Glial	Trp53i13	3.3555	3.384	2
Glial	Klf15	3.344	3.344	1
Glial	Gm15494	3.329	3.329	1
Glial	Tbc1d8b	3.327	3.327	1
Glial	Rorc	3.321	3.547	2
Glial	Nat8f4	3.319	3.469	2
Glial	A330033J07Rik	3.31	3.31	1
Glial	Fst	3.305	3.305	1
Glial	Pxdn	3.304	3.304	1
Glial	Cdh13	3.301	3.301	1
Glial	Arc	3.299	3.299	1
Glial	Garem1	3.296	3.296	1
Glial	Sh3pxd2b	3.292	3.292	1
Glial	Fut9	3.288	3.288	1
Glial	Tspan15	3.28	3.309	2
Glial	Six3os1	3.27	3.27	1
Glial	Dok7	3.264	3.264	1
Glial	Ddah1	3.251	3.251	1
Glial	Hoga1	3.242	3.242	1
Glial	1700066M21Rik	3.24	3.24	1
Glial	Id4	3.24	3.24	1
Glial	Cdh20	3.238	3.238	1
Glial	Stpg4	3.235	3.235	1
Glial	Add3	3.232	3.232	1
Glial	Gm16630	3.232	3.232	1
Glial	Eno1	3.23	3.23	1
Glial	Cela1	3.226	3.226	1
Glial	Gm50445	3.219	3.219	1
Glial	Gm45022	3.217	3.217	1
Glial	Gm48163	3.209	3.209	1
Glial	Pygb	3.205	3.278	2
Glial	Msh5	3.201	3.201	1
Glial	Gm16793	3.197	3.197	1
Glial	C630043F03Rik	3.195	3.195	1
Glial	Car2	3.195	3.195	1
Glial	Gng7	3.192	3.192	1
Glial	Pkp2	3.191	3.191	1
Glial	Gm30624	3.176	3.176	1
Glial	Gm30524	3.174	3.174	1
Glial	Gm11650	3.173	3.173	1
Glial	Tmem198b	3.17	3.17	1
Glial	Agrn	3.16	3.16	1
Glial	Plp2	3.159	3.159	1
Glial	Cideb	3.152	3.152	1
Glial	Pappa	3.143	3.143	1
Glial	Pamr1	3.14	3.14	1
Glial	Pou3f2	3.138	3.138	1
Glial	Rtn4	3.138	3.138	1
Glial	A430018G15Rik	3.137	3.165	2
Glial	Gm16351	3.126	3.126	1
Glial	Spata17	3.122	3.122	1
Glial	Myo6	3.117	3.117	1
Glial	Gm44190	3.116	3.116	1
Glial	Gm44696	3.114	3.114	1
Glial	Cdh2	3.103	3.103	1
Glial	Nek5	3.101	3.101	1
Glial	Gm13274	3.097	3.097	1
Glial	4930562C15Rik	3.094	3.094	1
Glial	Elovl5	3.093	3.093	1
Glial	Cited4	3.091	3.091	1
Glial	Lamc2	3.087	3.087	1
Glial	4833411C07Rik	3.085	3.085	1
Glial	Slc22a21	3.085	3.085	1
Glial	1700041G16Rik	3.08	3.08	1
Glial	Tent5b	3.079	3.079	1
Glial	Flrt2	3.077	3.077	1
Glial	Phlpp1	3.075	3.075	1
Glial	6330403K07Rik	3.072	3.072	1
Glial	Ephb1	3.072	3.072	1
Glial	Tnfsf13	3.069	3.069	1
Glial	Bmp1	3.067	3.067	1
Glial	Dusp16	3.067	3.067	1
Glial	Nat2	3.067	3.067	1
Glial	Gm43149	3.065	3.065	1
Glial	Map3k21	3.065	3.065	1
Glial	Grhl1	3.062	3.062	1
Glial	Evc	3.06	3.06	1
Glial	Nrbp2	3.055	3.055	1
Glial	Bhlhe40	3.052	3.052	1
Glial	Gm49969	3.05	3.05	1
Glial	Gm12860	3.047	3.047	1
Microglial	Olfr110	24.45	24.45	1
Microglial	Tmem119	13.58	13.58	1
Microglial	C1qc	13.46	13.46	1
Microglial	C1qa	13.4	13.4	1
Microglial	C1qb	13.09	13.09	1
Microglial	Ctss	13.03	13.03	1
Microglial	Laptm5	12.85	12.85	1
Microglial	Trem2	12.7	12.7	1
Microglial	Ly86	12.6	12.6	1
Microglial	Selplg	12.57	12.57	1
Microglial	Cd86	12.54	12.54	1
Microglial	Ccl3	12.44	12.44	1
Microglial	Pld4	12.43	12.43	1
Microglial	Siglech	12.43	12.43	1
Microglial	Cd53	12.4	12.4	1
Microglial	Tyrobp	12.35	12.35	1
Microglial	Fcgr3	12.29	12.29	1
Microglial	Rgs1	12.29	12.29	1
Microglial	Il1a	12.17	12.17	1
Microglial	Bcl2a1b	12.13	12.13	1
Microglial	P2ry13	12.03	12.03	1
Microglial	Osm	11.97	11.97	1
Microglial	Spi1	11.92	11.92	1
Microglial	Il21r	11.83	11.83	1
Microglial	C3ar1	11.8	11.8	1
Microglial	Tnf	11.79	11.79	1
Microglial	Fcrls	11.77	11.77	1
Microglial	Olfr111	11.76	11.76	1
Microglial	Gm46224	11.75	11.75	1
Microglial	Itgb2	11.68	11.68	1
Microglial	Mpeg1	11.66	11.66	1
Microglial	Cd300c2	11.62	11.62	1
Microglial	Evi2a	11.56	11.56	1
Microglial	Ptgs1	11.55	11.55	1
Microglial	Vsir	11.51	11.51	1
Microglial	Cd48	11.47	11.47	1
Microglial	C5ar1	11.45	11.45	1
Microglial	Ikzf1	11.42	11.42	1
Microglial	Tagap	11.42	11.42	1
Microglial	Gpr34	11.41	11.41	1
Microglial	Blnk	11.35	11.35	1
Microglial	Ccl12	11.35	11.35	1
Microglial	Ighm	11.34	11.34	1
Microglial	Ccl6	11.29	11.29	1
Microglial	Mir142hg	11.28	11.28	1
Microglial	Fcer1g	11.26	11.26	1
Microglial	Lrrc25	11.21	11.21	1
Microglial	Slamf9	11.21	11.21	1
Microglial	Bcl2a1a	11.13	11.13	1
Microglial	Adora3	11.12	11.12	1
Microglial	P2ry6	11.04	11.04	1
Microglial	Ptprc	11.04	11.04	1
Microglial	Rac2	11.03	11.03	1
Microglial	Clec5a	11.02	11.02	1
Microglial	Rasal3	11.01	11.01	1
Microglial	Ifi207	10.96	10.96	1
Microglial	Ms4a6d	10.93	10.93	1
Microglial	Tlr2	10.91	10.91	1
Microglial	Csf3r	10.9	10.9	1
Microglial	Vav1	10.88	10.88	1
Microglial	Ltc4s	10.85	10.85	1
Microglial	Gm10790	10.83	10.83	1
Microglial	Bin2	10.81	10.81	1
Microglial	Cd52	10.77	10.77	1
Microglial	Fgd2	10.76	10.76	1
Microglial	Cd33	10.75	10.75	1
Microglial	Gm29291	10.7	10.7	1
Microglial	Nlrp3	10.65	10.65	1
Microglial	Gp9	10.62	10.62	1
Microglial	H2-Oa	10.62	10.62	1
Microglial	Cyth4	10.61	10.61	1
Microglial	Itgam	10.59	10.59	1
Microglial	Adgre1	10.58	10.58	1
Microglial	Clec4a2	10.57	10.57	1
Microglial	Cd84	10.56	10.56	1
Microglial	Aif1	10.49	10.49	1
Microglial	B430306N03Rik	10.48	10.48	1
Microglial	Slc11a1	10.47	10.47	1
Microglial	Lilra5	10.46	10.46	1
Microglial	Ly9	10.43	10.43	1
Microglial	Tlr7	10.43	10.43	1
Microglial	Gm5547	10.4	10.4	1
Microglial	Casp4	10.33	10.33	1
Microglial	Cd180	10.29	10.29	1
Microglial	Naip6	10.26	10.26	1
Microglial	Unc93b1	10.25	10.25	1
Microglial	Cd68	10.22	10.22	1
Microglial	Il10ra	10.22	10.22	1
Microglial	Ildr1	10.18	10.18	1
Microglial	Arl11	10.16	10.16	1
Microglial	Gm10802	10.16	10.16	1
Microglial	Pdcd1	10.16	10.16	1
Microglial	4930406D18Rik	10.14	10.14	1
Microglial	Sla	10.14	10.14	1
Microglial	Fcgr4	10.13	10.13	1
Microglial	Lyz2	10.11	10.11	1
Microglial	Slc15a3	10.1	10.1	1
Microglial	BC147527	10.09	10.09	1
Microglial	Cd74	10.08	10.08	1
Microglial	Pilra	10.08	10.08	1
Microglial	Tnfaip8l2	10.06	10.06	1
Microglial	Acod1	10.03	10.03	1
Microglial	Arhgap9	10.01	10.01	1
Microglial	Gm40645	10.01	10.01	1
Microglial	Ncf4	10.01	10.01	1
Microglial	Phf11b	10.01	10.01	1
Microglial	Apbb1ip	9.995	9.995	1
Microglial	H2-Ob	9.977	9.977	1
Microglial	Lilrb4a	9.922	9.922	1
Microglial	Gm38843	9.909	9.909	1
Microglial	Fcgr2b	9.886	9.886	1
Microglial	Gm43936	9.873	9.873	1
Microglial	Rnase6	9.818	9.818	1
Microglial	F9_ENSMUSG00000031138	9.807	9.807	1
Microglial	Hcar2	9.799	9.799	1
Microglial	Gm2629	9.789	9.789	1
Microglial	Glrp1	9.787	9.787	1
Microglial	Tasl	9.772	9.772	1
Microglial	Sash3	9.76	9.76	1
Microglial	Slamf6	9.746	9.746	1
Microglial	Il6ra	9.664	9.664	1
Microglial	Gpr183	9.654	9.654	1
Microglial	Lilr4b	9.654	9.654	1
Microglial	Ptpn6	9.63	9.63	1
Microglial	Gna15	9.605	9.605	1
Microglial	Slamf8	9.597	9.597	1
Microglial	Gm48614	9.594	9.594	1
Microglial	Gmfg	9.594	9.594	1
Microglial	Clec4a3	9.586	9.586	1
Microglial	Il1b	9.535	9.535	1
Microglial	Ms4a6b	9.527	9.527	1
Microglial	Irf5	9.482	9.482	1
Microglial	C5ar2	9.477	9.477	1
Microglial	Gpr65	9.464	9.464	1
Microglial	Ifi209	9.46	9.46	1
Microglial	Hck	9.438	9.438	1
Microglial	Gm42601	9.431	9.431	1
Microglial	Kcnk6	9.424	9.424	1
Microglial	Cebpa	9.42	9.42	1
Microglial	Nlrp1b	9.414	9.414	1
Microglial	P2rx1	9.347	9.347	1
Microglial	Hvcn1	9.32	9.32	1
Microglial	Arhgap25	9.313	9.313	1
Microglial	Cd300a	9.275	9.275	1
Microglial	Havcr2	9.258	9.258	1
Microglial	Naip2	9.244	9.244	1
Microglial	Gm37800	9.181	9.181	1
Microglial	Cmklr1	9.129	9.129	1
Microglial	Slc2a5	9.11	9.11	1
Microglial	Tlr1	9.098	9.098	1
Microglial	Casp1	9.096	9.096	1
Microglial	Tmem273	9.066	9.066	1
Microglial	Gm5086	9.049	9.049	1
Microglial	Capn3	9.042	9.042	1
Microglial	Gm49723	9.041	9.041	1
Microglial	Ccr1	9.012	9.012	1
Microglial	Treml2	8.996	8.996	1
Microglial	Fcgr1	8.995	8.995	1
Microglial	Irf8	8.991	8.991	1
Microglial	Gm30329	8.961	8.961	1
Microglial	Sting1	8.959	8.959	1
Microglial	Tlr13	8.929	8.929	1
Microglial	E330020D12Rik	8.894	8.894	1
Microglial	Wdfy4	8.879	8.879	1
Microglial	Fcrl1	8.876	8.876	1
Microglial	Naip5	8.862	8.862	1
Microglial	Cx3cr1	8.855	8.855	1
Microglial	Gm44659	8.85	8.85	1
Microglial	Cd37	8.846	8.846	1
Microglial	Tlr12	8.844	8.844	1
Microglial	Ptafr	8.767	8.767	1
Microglial	Myo1f	8.725	8.725	1
Microglial	P2ry12	8.719	8.719	1
Microglial	Crybb1	8.695	8.695	1
Microglial	Gm47754	8.695	8.695	1
Microglial	Tnfrsf17	8.687	8.687	1
Microglial	Ms4a4c	8.68	8.68	1
Microglial	Themis2	8.677	8.677	1
Microglial	Ticam2	8.668	8.668	1
Microglial	Il16	8.639	8.639	1
Microglial	Ccr5	8.635	8.635	1
Microglial	BC035044	8.632	8.632	1
Microglial	Ang	8.631	8.631	1
Microglial	Cxcl2	8.606	8.606	1
Microglial	8030442B05Rik	8.599	8.599	1
Microglial	Sh2d1b1	8.572	8.572	1
Microglial	Gm5420	8.559	8.559	1
Microglial	Ccl5	8.553	8.553	1
Microglial	Abi3	8.552	8.552	1
Microglial	Plxna4os1	8.549	8.549	1
Microglial	Runx1	8.543	8.543	1
Microglial	Phf11a	8.531	8.531	1
Microglial	1700020N01Rik	8.529	8.529	1
Microglial	Epsti1	8.526	8.526	1
Microglial	Gm13822	8.526	8.526	1
Microglial	Lcp2	8.523	8.523	1
Microglial	Cass4	8.51	8.51	1
Microglial	Peak1os	8.509	8.509	1
Microglial	Bcl2a1d	8.505	8.505	1
Microglial	Gm15964	8.499	8.499	1
Microglial	Syk	8.499	8.499	1
Microglial	Itgax	8.491	8.491	1
Microglial	Ctse	8.456	8.456	1
Microglial	Wfdc17	8.438	8.438	1
Microglial	Was	8.426	8.426	1
Microglial	Dock2	8.416	8.416	1
Microglial	Hpgds	8.408	8.408	1
Microglial	Icosl	8.363	8.363	1
Microglial	Ptk2b	8.306	8.306	1
Microglial	Ighd	8.288	8.288	1
Microglial	Ncf1	8.279	8.279	1
Microglial	Csf2rb	8.268	8.268	1
Microglial	Cd300lb	8.258	8.258	1
Microglial	Slfn8	8.243	8.243	1
Microglial	Cybb	8.233	8.233	1
Microglial	Mlxipl	8.208	8.208	1
Microglial	H2-DMb1	8.19	8.19	1
Microglial	Cd79b	8.182	8.182	1
Microglial	Cst7	8.173	8.173	1
Microglial	Igsf6	8.108	8.108	1
Microglial	9130230L23Rik	8.078	8.078	1
Microglial	Tnfrsf13b	8.052	8.052	1
Microglial	Gm42031	8.046	8.046	1
Microglial	Pik3ap1	8.022	8.022	1
Microglial	Cryba4	7.991	7.991	1
Microglial	Rubcnl	7.989	7.989	1
Microglial	Dyrk4	7.983	7.983	1
Microglial	Lat2	7.983	7.983	1
Microglial	Spint1	7.974	7.974	1
Microglial	Gm35154	7.955	7.955	1
Microglial	Gm26714	7.954	7.954	1
Microglial	Nfam1	7.936	7.936	1
Microglial	Siglece	7.911	7.911	1
Microglial	Tnni2	7.893	7.893	1
Microglial	Il18rap	7.875	7.875	1
Microglial	H2-DMb2	7.872	7.872	1
Microglial	Cd14	7.863	7.863	1
Microglial	Gm26740	7.81	7.81	1
Microglial	Rgs14	7.804	7.804	1
Microglial	Ms4a7	7.792	7.792	1
Microglial	Ms4a6c	7.722	7.722	1
Microglial	Ifi206	7.705	7.705	1
Microglial	Tlr6	7.665	7.665	1
Microglial	Asb10	7.644	7.644	1
Microglial	Hk3	7.643	7.643	1
Microglial	Gm20703	7.613	7.613	1
Microglial	I830077J02Rik	7.612	7.612	1
Microglial	Neurl3	7.603	7.603	1
Microglial	Gm15232	7.592	7.592	1
Microglial	6030468B19Rik	7.585	7.585	1
Microglial	Arhgap30	7.58	7.58	1
Microglial	Fgl2	7.574	7.574	1
Microglial	Gm17268	7.553	7.553	1
Microglial	Dock8	7.515	7.515	1
Microglial	Nckap1l	7.484	7.484	1
Microglial	Tspan32	7.482	7.482	1
Microglial	1600022D10Rik	7.459	7.459	1
Microglial	Gm49662	7.456	7.456	1
Microglial	Tbxas1	7.452	7.452	1
Microglial	Csf2rb2	7.446	7.446	1
Microglial	Cmtm7	7.441	7.441	1
Microglial	Ripk3	7.41	7.41	1
Microglial	4933432I03Rik	7.407	7.407	1
Microglial	Dok1	7.406	7.406	1
Microglial	P2rx7	7.404	7.404	1
Microglial	Cd200r1	7.391	7.391	1
Microglial	Frrs1	7.366	7.366	1
Microglial	Kcnk13	7.347	7.347	1
Microglial	Hcst	7.345	7.345	1
Microglial	Tns4	7.333	7.333	1
Microglial	Lst1	7.332	7.332	1
Microglial	Nlrp1a	7.326	7.326	1
Microglial	Plcg2	7.321	7.321	1
Microglial	Plek	7.321	7.321	1
Microglial	Gm16118	7.315	7.315	1
Microglial	Gm28417	7.304	7.304	1
Microglial	D5Ertd605e	7.296	7.296	1
Microglial	Atp1b4	7.289	7.289	1
Microglial	Alox5ap	7.283	7.283	1
Microglial	Arhgap45	7.263	7.263	1
Microglial	Afp	7.253	7.253	1
Microglial	Cd72	7.239	7.239	1
Microglial	Ptpn18	7.212	7.212	1
Microglial	Tmem221	7.194	7.194	1
Microglial	Batf3	7.182	7.182	1
Microglial	Gm32296	7.157	7.157	1
Microglial	Bank1	7.153	7.153	1
Microglial	Scimp	7.105	7.105	1
Microglial	3830403N18Rik	7.102	7.102	1
Microglial	1100001I12Rik	7.043	7.043	1
Microglial	2610203C22Rik	7.04	7.04	1
Microglial	Lair1	7.034	7.034	1
Microglial	Gm20513	7.009	7.009	1
Microglial	Lpxn	6.999	6.999	1
Microglial	Fyb	6.981	6.981	1
Microglial	Cytip	6.979	6.979	1
Microglial	Mlph	6.916	6.916	1
Microglial	Gm28809	6.913	6.913	1
Microglial	Pik3cg	6.91	6.91	1
Microglial	Cd22	6.872	6.872	1
Microglial	H2-Aa	6.812	6.812	1
Microglial	Rab3il1	6.809	6.809	1
Microglial	Pirb	6.78	6.78	1
Microglial	Kcnh4	6.759	6.759	1
Microglial	Tmem156	6.755	6.755	1
Microglial	Fgd3	6.748	6.748	1
Microglial	Siglecf	6.748	6.748	1
Microglial	1700017B05Rik	6.743	6.743	1
Microglial	Gm34084	6.735	6.735	1
Microglial	Haao	6.706	6.706	1
Microglial	Clec1b	6.704	6.704	1
Microglial	Glipr1	6.658	6.658	1
Microglial	Upk1b	6.655	6.655	1
Microglial	Gm34280	6.652	6.652	1
Microglial	Snx20	6.634	6.634	1
Microglial	Plcb2	6.608	6.608	1
Microglial	AY512915	6.597	6.597	1
Microglial	Il1rl2	6.582	6.582	1
Microglial	Tnfsf13b	6.561	6.561	1
Microglial	4930430E12Rik	6.554	6.554	1
Microglial	Hcls1	6.536	6.536	1
Microglial	Nrros	6.531	6.531	1
Microglial	A830008E24Rik	6.519	6.519	1
Microglial	Lrmp	6.495	6.495	1
Microglial	Gm31597	6.485	6.485	1
Microglial	Cd244a	6.482	6.482	1
Microglial	Parvg	6.472	6.472	1
Microglial	Gm50035	6.435	6.435	1
Microglial	Fermt3	6.423	6.423	1
Microglial	G430095P16Rik	6.4	6.4	1
Microglial	Mag	6.376	6.376	1
Microglial	Rspo1	6.346	6.346	1
Microglial	Lbx2	6.316	6.316	1
Microglial	Btk	6.297	6.297	1
Microglial	Myc	6.297	6.297	1
Microglial	Adam3	6.276	6.276	1
Microglial	A630001G21Rik	6.257	6.257	1
Microglial	Tmem52	6.19	6.19	1
Microglial	Mymk	6.181	6.181	1
Microglial	Mafb	6.17	6.17	1
Microglial	Itgb3	6.16	6.16	1
Microglial	Slc29a3	6.159	6.159	1
Microglial	B3gnt8	6.12	6.12	1
Microglial	2010013B24Rik	6.112	6.112	1
Microglial	Il7r	6.082	6.082	1
Microglial	Il6	6.073	6.073	1
Microglial	Arhgap22	6.052	6.052	1
Microglial	Dennd1c	6.011	6.011	1
Microglial	Smpd5	6.007	6.007	1
Microglial	E230013L22Rik	5.982	5.982	1
Microglial	9930022D16Rik	5.958	5.958	1
Microglial	Golm1	5.927	5.927	1
Microglial	C130050O18Rik	5.92	5.92	1
Microglial	4930447K03Rik	5.882	5.882	1
Microglial	P2ry2	5.874	5.874	1
Microglial	Coro1a	5.868	5.868	1
Microglial	Cd83	5.84	5.84	1
Microglial	Tcirg1	5.828	5.828	1
Microglial	Gm39556	5.827	5.827	1
Microglial	Tgif2	5.812	5.812	1
Microglial	Rel	5.775	5.775	1
Microglial	Lpcat2	5.771	5.771	1
Microglial	Tifab	5.766	5.766	1
Microglial	Amz1	5.757	5.757	1
Microglial	Aim2	5.732	5.732	1
Microglial	Gm37168	5.732	5.732	1
Microglial	Galnt12	5.731	5.731	1
Microglial	Gm13404	5.679	5.679	1
Microglial	Gpr132	5.674	5.674	1
Microglial	Calhm6	5.653	5.653	1
Microglial	Gm15503	5.631	5.631	1
Microglial	Gpr84	5.627	5.627	1
Microglial	H2-Q6	5.609	5.609	1
Microglial	Cnr2	5.593	5.593	1
Microglial	Lyn	5.588	5.588	1
Microglial	Lgmn	5.562	5.562	1
Microglial	Armc3	5.555	5.555	1
Microglial	Abcg3	5.548	5.548	1
Microglial	Evi2	5.544	5.544	1
Microglial	Rgs10	5.531	5.531	1
Microglial	Abcc3	5.53	5.53	1
Microglial	Zeb2os	5.523	5.523	1
Microglial	Gm41724	5.519	5.519	1
Microglial	Rab32	5.51	5.51	1
Microglial	Pde3b	5.503	5.503	1
Microglial	AU022793	5.496	5.496	1
Microglial	Spns3	5.455	5.455	1
Microglial	Fgr	5.453	5.453	1
Microglial	Gm3488	5.431	5.431	1
Microglial	A630001O12Rik	5.42	5.42	1
Microglial	Cdrt4os1	5.409	5.409	1
Microglial	Prkcd	5.406	5.406	1
Microglial	Gm43661	5.376	5.376	1
Microglial	Gm29282	5.375	5.375	1
Microglial	Relb	5.361	5.361	1
Microglial	Mybpc3	5.357	5.357	1
Microglial	Gm2245	5.341	5.341	1
Microglial	AB124611	5.328	5.328	1
Microglial	Gm26520	5.308	5.308	1
Microglial	Lrrc3	5.292	5.292	1
Microglial	Gm13708	5.269	5.269	1
Microglial	Gng10	5.247	5.247	1
Microglial	Gm826	5.243	5.243	1
Microglial	Lyzl4	5.231	5.231	1
Microglial	A530088E08Rik	5.22	5.22	1
Microglial	Kcnn4	5.218	5.218	1
Microglial	Stx11	5.213	5.213	1
Microglial	Espl1	5.205	5.205	1
Microglial	Myo1g	5.2	5.2	1
Microglial	Fhad1	5.182	5.182	1
Microglial	Mapkapk3	5.174	5.174	1
Microglial	Nfkbid	5.165	5.165	1
Microglial	Sh3bp1	5.123	5.123	1
Microglial	H2-DMa	5.114	5.114	1
Microglial	Ikbke	5.1	5.1	1
Microglial	D7Ertd443e	5.084	5.084	1
Microglial	Trim14	5.072	5.072	1
Microglial	Otulinl	5.058	5.058	1
Microglial	Rbm38	5.048	5.048	1
Microglial	Milr1	5.02	5.02	1
Microglial	Nfkbie	5.018	5.018	1
Microglial	Liph	4.993	4.993	1
Microglial	Gm20234	4.986	4.986	1
Microglial	1700020L13Rik	4.975	4.975	1
Microglial	A130077B15Rik	4.922	4.922	1
Microglial	Sun2	4.92	4.92	1
Microglial	Ulbp1	4.917	4.917	1
Microglial	Gltp	4.877	4.877	1
Microglial	Edem1	4.866	4.866	1
Microglial	Gm28707	4.86	4.86	1
Microglial	Phldb3	4.829	4.829	1
Microglial	Zfp268	4.829	4.829	1
Microglial	4921516A02Rik	4.823	4.823	1
Microglial	Fndc7	4.809	4.809	1
Microglial	4930469K13Rik	4.803	4.803	1
Microglial	Lipc	4.802	4.802	1
Microglial	Mybph	4.799	4.799	1
Microglial	Gm16576	4.791	4.791	1
Microglial	Il1r2	4.791	4.791	1
Microglial	Emilin2	4.79	4.79	1
Microglial	Kctd12	4.79	4.79	1
Microglial	Raet1e	4.789	4.789	1
Microglial	Pycard	4.725	4.725	1
Microglial	Rps6ka1	4.71	4.71	1
Microglial	Il4ra	4.7	4.7	1
Microglial	Pla2g15	4.673	4.673	1
Microglial	Card9	4.669	4.669	1
Microglial	Gm32849	4.664	4.664	1
Microglial	Nfkb2	4.66	4.66	1
Microglial	Gm5475	4.655	4.655	1
Microglial	Serpine2	4.634	4.634	1
Microglial	Apobr	4.624	4.624	1
Microglial	Lag3	4.622	4.622	1
Microglial	H2-Eb1	4.62	4.62	1
Microglial	4930589L23Rik	4.618	4.618	1
Microglial	Vrk2	4.613	4.613	1
Microglial	Irf4	4.593	4.593	1
Microglial	Gm32036	4.566	4.566	1
Microglial	AI506816	4.559	4.559	1
Microglial	Ryr1	4.556	4.556	1
Microglial	Skap2	4.556	4.556	1
Microglial	Bco2	4.549	4.549	1
Microglial	Ppfia4	4.511	4.511	1
Microglial	Sptbn5	4.505	4.505	1
Microglial	M1ap	4.502	4.502	1
Microglial	Gmip	4.495	4.495	1
Microglial	Gm29811	4.493	4.493	1
Microglial	Acox3	4.468	4.468	1
Microglial	Ifngr1	4.458	4.458	1
Microglial	Gm10851	4.453	4.453	1
Microglial	Il1rl1	4.446	4.446	1
Microglial	2610528A11Rik	4.444	4.444	1
Microglial	Rgs2	4.438	4.438	1
Microglial	H2-Ab1	4.426	4.426	1
Microglial	Orai1	4.422	4.422	1
Microglial	Limd2	4.407	4.407	1
Microglial	Sirpa	4.4	4.4	1
Microglial	Tnfsf8	4.391	4.391	1
Microglial	Rab31	4.365	4.365	1
Microglial	Gm20528	4.357	4.357	1
Microglial	Tnfrsf11a	4.354	4.354	1
Microglial	Crtam	4.343	4.343	1
Microglial	Cyp4f18	4.34	4.34	1
Microglial	Sgpl1	4.336	4.336	1
Microglial	Gm31718	4.331	4.331	1
Microglial	Map4k1	4.317	4.317	1
Microglial	Gal3st4	4.311	4.311	1
Microglial	Gm37876	4.308	4.308	1
Microglial	Pvt1	4.307	4.307	1
Microglial	Cyb561a3	4.291	4.291	1
Microglial	Catip	4.285	4.285	1
Microglial	F630206G17Rik	4.283	4.283	1
Microglial	Adcy7	4.266	4.266	1
Microglial	Rap1b	4.234	4.234	1
Microglial	Daglb	4.207	4.207	1
Microglial	Ppp1r18	4.203	4.203	1
Microglial	Abhd15	4.174	4.174	1
Microglial	Cd101	4.166	4.166	1
Microglial	Tlcd2	4.16	4.16	1
Microglial	Tpst2	4.159	4.159	1
Microglial	Gm50399	4.154	4.154	1
Microglial	Gusb	4.147	4.147	1
Microglial	Ticam1	4.131	4.131	1
Microglial	Sh2b2	4.125	4.125	1
Microglial	Lrch4	4.098	4.098	1
Microglial	A430093F15Rik	4.086	4.086	1
Microglial	Gm42962	4.078	4.078	1
Microglial	Plekho1	4.076	4.076	1
Microglial	Fam111a	4.067	4.067	1
Microglial	Il10	4.039	4.039	1
Microglial	Hebp1	4.036	4.036	1
Microglial	Ly96	4.036	4.036	1
Microglial	Arhgap11a	4.034	4.034	1
Microglial	Otud1	4.027	4.027	1
Microglial	Fhod1	4.015	4.015	1
Microglial	Pstpip1	4.009	4.009	1
Microglial	Gm11464	4.008	4.008	1
Microglial	Dhx58	4	4	1
Microglial	Pim1	3.994	3.994	1
Microglial	Tmem144	3.992	3.992	1
Microglial	Mob3c	3.987	3.987	1
Microglial	Shmt1	3.98	3.98	1
Microglial	Iqgap3	3.975	3.975	1
Microglial	Ccdc86	3.972	3.972	1
Microglial	Sh2d6	3.965	3.965	1
Microglial	Ankrd44	3.957	3.957	1
Microglial	Ifrd1	3.956	3.956	1
Microglial	Patl2	3.952	3.952	1
Microglial	Btbd19	3.937	3.937	1
Microglial	Bbc3	3.926	3.926	1
Microglial	Scamp2	3.925	3.925	1
Microglial	Gm31243	3.916	3.916	1
Microglial	1700110C19Rik	3.896	3.896	1
Microglial	Gla	3.893	3.893	1
Microglial	2900089D17Rik	3.852	3.852	1
Microglial	Gpsm3	3.847	3.847	1
Microglial	Gm10382	3.844	3.844	1
Microglial	Ntpcr	3.844	3.844	1
Microglial	Gm28981	3.839	3.839	1
Microglial	Dok3	3.811	3.811	1
Microglial	Ltb	3.806	3.806	1
Microglial	Cfap45	3.804	3.804	1
Microglial	Cyfip1	3.77	3.77	1
Microglial	Gm38560	3.765	3.765	1
Microglial	Cln8	3.764	3.764	1
Microglial	Snx5	3.759	3.759	1
Microglial	Cdh23	3.755	3.755	1
Microglial	Map2k3	3.755	3.755	1
Microglial	Gm13184	3.724	3.724	1
Microglial	Zbtb2	3.721	3.721	1
Microglial	Gm1123	3.705	3.705	1
Microglial	Cks2	3.701	3.701	1
Microglial	Zfp710	3.694	3.694	1
Microglial	Fmnl1	3.69	3.69	1
Microglial	Gm2237	3.677	3.677	1
Microglial	Twf2	3.674	3.674	1
Microglial	Tfeb	3.665	3.665	1
Microglial	4930567H12Rik	3.655	3.655	1
Microglial	Bmp2k	3.653	3.653	1
Microglial	Ccnl1	3.635	3.635	1
Microglial	Gpr157	3.63	3.63	1
Microglial	Cryl1	3.629	3.629	1
Microglial	Gm10634	3.627	3.627	1
Microglial	Bmf	3.625	3.625	1
Microglial	Slc46a1	3.619	3.619	1
Microglial	Dleu2	3.602	3.602	1
Microglial	Olfml2b	3.596	3.596	1
Microglial	Serpinf1	3.593	3.593	1
Microglial	Tgfbr1	3.591	3.591	1
Microglial	Pctp	3.563	3.563	1
Microglial	Gna13	3.562	3.562	1
Microglial	Nav3	3.561	3.561	1
Microglial	Shisa5	3.56	3.56	1
Microglial	Rinl	3.553	3.553	1
Microglial	Rela	3.55	3.55	1
Microglial	Snx18	3.531	3.531	1
Microglial	Xlr4b	3.523	3.523	1
Microglial	Mknk1	3.503	3.503	1
Microglial	Rasgrp4	3.503	3.503	1
Microglial	Bid	3.5	3.5	1
Microglial	Gm26542	3.488	3.488	1
Microglial	Tmem104	3.485	3.485	1
Microglial	Ckap2l	3.481	3.481	1
Microglial	Tmem106a	3.478	3.478	1
Microglial	Hpgd	3.47	3.47	1
Microglial	Card11	3.463	3.463	1
Microglial	Rab8b	3.442	3.442	1
Microglial	Prcp	3.439	3.439	1
Microglial	Akna	3.436	3.436	1
Microglial	Arhgap4	3.433	3.433	1
Microglial	Macc1	3.432	3.432	1
Microglial	Fignl1	3.409	3.409	1
Microglial	Tbc1d16	3.4	3.4	1
Microglial	Ptger4	3.397	3.397	1
Microglial	Slc16a10	3.395	3.395	1
Microglial	E230029C05Rik	3.39	3.39	1
Microglial	Arrb2	3.379	3.379	1
Microglial	Disc1	3.379	3.379	1
Microglial	Frmd8	3.353	3.353	1
Microglial	Vkorc1	3.349	3.349	1
Microglial	Cklf	3.344	3.344	1
Microglial	Slc15a4	3.339	3.339	1
Microglial	Nagpa	3.332	3.332	1
Microglial	Myd88	3.317	3.317	1
Microglial	Depdc7	3.315	3.315	1
Microglial	Zfp69	3.304	3.304	1
Microglial	Slc10a3	3.294	3.294	1
Microglial	E030042O20Rik	3.292	3.292	1
Microglial	Gm41361	3.289	3.289	1
Microglial	Srgap2	3.288	3.288	1
Microglial	Wsb1	3.285	3.285	1
Microglial	Rrbp1	3.28	3.28	1
Microglial	Cep152	3.279	3.279	1
Microglial	8030453O22Rik	3.273	3.273	1
Microglial	Sft2d1	3.269	3.269	1
Microglial	Sdf2l1	3.268	3.268	1
Microglial	Edem2	3.261	3.261	1
Microglial	Rgs19	3.258	3.258	1
Microglial	Susd1	3.258	3.258	1
Microglial	Il12rb2	3.257	3.257	1
Microglial	Rnf19b	3.255	3.255	1
Microglial	Gm13710	3.24	3.24	1
Microglial	Gab2	3.228	3.228	1
Microglial	Sipa1l2	3.219	3.219	1
Microglial	Dclre1c	3.211	3.211	1
Microglial	Sncaip	3.206	3.206	1
Microglial	Rpl10	3.201	3.201	1
Microglial	Slc35b2	3.187	3.187	1
Microglial	Tex14	3.184	3.184	1
Microglial	Zfp993	3.179	3.179	1
Microglial	Pag1	3.173	3.173	1
Microglial	Ramp1	3.172	3.172	1
Microglial	Cox6a2	3.165	3.165	1
Microglial	Pik3r5	3.161	3.161	1
Microglial	Tnfrsf23	3.155	3.155	1
Microglial	Gpr137b	3.154	3.154	1
Microglial	Tbc1d22a	3.14	3.14	1
Microglial	Gm2479	3.138	3.138	1
Microglial	Cttnbp2nl	3.126	3.126	1
Microglial	Ebi3	3.125	3.125	1
Microglial	Gm10134	3.121	3.121	1
Microglial	Arl5c	3.113	3.113	1
Microglial	H2-Q7	3.106	3.106	1
Microglial	Nfkbib	3.097	3.097	1
Microglial	Ldlrad4	3.096	3.096	1
Microglial	Vps18	3.087	3.087	1
Microglial	Gm30881	3.084	3.084	1
Microglial	Plekha4	3.074	3.074	1
Microglial	Sh3bgrl3	3.066	3.066	1
Microglial	Gba	3.063	3.063	1
Microglial	Sowahc	3.053	3.053	1
Microglial	Slc29a1	3.049	3.049	1
Microglial	Tanc2	3.037	3.037	1
Microglial	Rcbtb2	3.029	3.029	1
Microglial	Camk1	3.025	3.025	1
Microglial	Plod3	3.019	3.019	1
Microglial	Armc7	3.013	3.013	1
Microglial	Cd80	3.011	3.011	1
Microglial	Stard3	3.01	3.01	1
Microglial	Mvp	3.001	3.001	1
Microglial	Gpatch3	2.989	2.989	1
Microglial	Hps4	2.989	2.989	1
Microglial	Tnip2	2.987	2.987	1
Microglial	Oser1	2.976	2.976	1
Microglial	Arap1	2.969	2.969	1
Microglial	Bach1	2.967	2.967	1
Microglial	Lap3	2.967	2.967	1
Microglial	Herpud1	2.966	2.966	1
Microglial	Gm2396	2.962	2.962	1
Microglial	Gm3739	2.959	2.959	1
Microglial	P2rx4	2.943	2.943	1
Microglial	Rassf5	2.94	2.94	1
Microglial	Cenpa	2.939	2.939	1
Microglial	Smim24	2.932	2.932	1
Microglial	Pacc1	2.931	2.931	1
Microglial	Syngr1	2.926	2.926	1
Microglial	Nfkb1	2.925	2.925	1
Microglial	Gm3468	2.922	2.922	1
Microglial	Cybc1	2.917	2.917	1
Microglial	Mfsd1	2.915	2.915	1
Microglial	Ston2	2.915	2.915	1
Microglial	Map3k14	2.913	2.913	1
Microglial	Pnpla7	2.91	2.91	1
Microglial	Gm44577	2.908	2.908	1
Microglial	Tnfrsf12a	2.906	2.906	1
Microglial	Gm5544	2.901	2.901	1
Microglial	Atg2a	2.897	2.897	1
Microglial	Gm20186	2.894	2.894	1
Microglial	Ctc1	2.889	2.889	1
Microglial	Vav2	2.882	2.882	1
Microglial	Rlim	2.881	2.881	1
Microglial	Diaph2	2.877	2.877	1
Microglial	Ddx43	2.87	2.87	1
Microglial	Akip1	2.864	2.864	1
Microglial	Gm13166	2.859	2.859	1
Microglial	Hps1	2.842	2.842	1
Microglial	Asb2	2.835	2.835	1
Microglial	Eef1akmt4	2.835	2.835	1
Microglial	Abhd12	2.821	2.821	1
Microglial	Zfp429	2.821	2.821	1
Microglial	Mctp1	2.818	2.818	1
Microglial	Slc17a9	2.806	2.806	1
Microglial	Lonrf3	2.803	2.803	1
Microglial	Stambpl1	2.79	2.79	1
Microglial	Gm12166	2.781	2.781	1
Microglial	Gm29707	2.771	2.771	1
Microglial	Abcd1	2.769	2.769	1
Microglial	9430038I01Rik	2.768	2.768	1
Microglial	Eef2k	2.767	2.767	1
Microglial	Zfp622	2.766	2.766	1
Microglial	Gins1	2.764	2.764	1
Microglial	Gm43821	2.759	2.759	1
Microglial	Gm3636	2.748	2.748	1
Microglial	Tmem131l	2.742	2.742	1
Microglial	Ptpn1	2.739	2.739	1
Microglial	Leprot	2.735	2.735	1
Microglial	Wdr81	2.735	2.735	1
Microglial	A930007I19Rik	2.731	2.731	1
Microglial	Khk	2.718	2.718	1
Microglial	Sh3glb1	2.706	2.706	1
Microglial	4930444A19Rik	2.703	2.703	1
Microglial	Pip4k2a	2.7	2.7	1
Microglial	Tom1	2.7	2.7	1
Microglial	Rad51b	2.692	2.692	1
Microglial	Tmed5	2.687	2.687	1
Microglial	Snx29	2.678	2.678	1
Microglial	Peli1	2.663	2.663	1
Microglial	Mob1a	2.655	2.655	1
Microglial	Sema4d	2.654	2.654	1
Microglial	Itm2b	2.652	2.652	1
Microglial	Skil	2.649	2.649	1
Microglial	Ubash3b	2.645	2.645	1
Microglial	Gm13684	2.628	2.628	1
Microglial	5830444B04Rik	2.626	2.626	1
Microglial	Cyrib	2.626	2.626	1
Microglial	Gm41764	2.626	2.626	1
Microglial	Elmo1	2.625	2.625	1
Microglial	Pabpc1	2.621	2.621	1
Microglial	Tnfaip3	2.616	2.616	1
Microglial	Ehbp1l1	2.613	2.613	1
Microglial	Cdt1	2.606	2.606	1
Microglial	Ifngr2	2.604	2.604	1
Microglial	Nhlrc3	2.598	2.598	1
Microglial	Rp2	2.595	2.595	1
Microglial	Etf1	2.593	2.593	1
Microglial	Soga1	2.579	2.579	1
Microglial	Fnip2	2.578	2.578	1
Microglial	Ralb	2.566	2.566	1
Microglial	Mgat4a	2.56	2.56	1
Microglial	Slc12a9	2.555	2.555	1
Microglial	Arhgap17	2.552	2.552	1
Microglial	Gm16337	2.552	2.552	1
Microglial	Rab43	2.552	2.552	1
Microglial	Rffl	2.551	2.551	1
Microglial	Tpcn2	2.551	2.551	1
Microglial	Gm6277	2.545	2.545	1
Microglial	Bcl10	2.544	2.544	1
Microglial	Arhgap19	2.54	2.54	1
Microglial	Mef2a	2.537	2.537	1
Microglial	Arpc4	2.527	2.527	1
Microglial	Npl	2.525	2.525	1
Microglial	Cdc42se1	2.522	2.522	1
Microglial	Ttc7	2.522	2.522	1
Microglial	Jpt2	2.509	2.509	1
Microglial	Snx24	2.507	2.507	1
Microglial	Cln3	2.506	2.506	1
Microglial	Dbf4	2.504	2.504	1
Microglial	Ap1g2	2.497	2.497	1
Microglial	Manba	2.497	2.497	1
Microglial	Map11	2.493	2.493	1
Microglial	Ripk2	2.481	2.481	1
Microglial	Gem	2.477	2.477	1
Microglial	Pold4	2.475	2.475	1
Microglial	Traf6	2.468	2.468	1
Microglial	Gas2l3	2.463	2.463	1
Microglial	Arrdc1	2.459	2.459	1
Microglial	Zfp992	2.457	2.457	1
Microglial	Lmnb1	2.448	2.448	1
Microglial	Arf6	2.445	2.445	1
Microglial	Stard5	2.442	2.442	1
Microglial	Tmem268	2.442	2.442	1
Microglial	Gtf2h2	2.441	2.441	1
Microglial	Dennd4a	2.436	2.436	1
Microglial	Arhgap27	2.425	2.425	1
Microglial	Arrdc4	2.421	2.421	1
Microglial	Rpl23a	2.417	2.417	1
Microglial	Slc49a4	2.416	2.416	1
Microglial	Srd5a3	2.41	2.41	1
Microglial	Rps23	2.403	2.403	1
Microglial	Tmem189	2.4	2.4	1
Microglial	Btg1	2.393	2.393	1
Microglial	Siah2	2.389	2.389	1
Microglial	Etv3	2.38	2.38	1
Microglial	Qk	2.374	2.374	1
Microglial	BC049352	2.369	2.369	1
Microglial	Ophn1	2.364	2.364	1
Microglial	Ppm1m	2.361	2.361	1
Microglial	Gnl3	2.355	2.355	1
Microglial	Tep1	2.355	2.355	1
Microglial	Arpc2	2.352	2.352	1
Microglial	D030028A08Rik	2.35	2.35	1
Microglial	Ptpre	2.349	2.349	1
Microglial	Smap2	2.348	2.348	1
Microglial	Fadd	2.345	2.345	1
Microglial	Marcks	2.344	2.344	1
Microglial	Pkn1	2.342	2.342	1
Microglial	Bin1	2.34	2.34	1
Microglial	Chka	2.34	2.34	1
Microglial	Cndp2	2.339	2.339	1
Microglial	Nabp1	2.339	2.339	1
Microglial	Csk	2.338	2.338	1
Microglial	Gna12	2.324	2.324	1
Microglial	Rbbp8	2.319	2.319	1
Microglial	Gm3248	2.309	2.309	1
Microglial	Aph1c	2.308	2.308	1
Microglial	Atad2	2.306	2.306	1
Microglial	Cdca4	2.306	2.306	1
Microglial	Nek7	2.303	2.303	1
Microglial	Card19	2.301	2.301	1
Microglial	Fbxw11	2.301	2.301	1
Microglial	Fau	2.299	2.299	1
Microglial	Srpk3	2.299	2.299	1
Microglial	Snap23	2.297	2.297	1
Microglial	Rps4x	2.294	2.294	1
Microglial	Sh3pxd2a	2.291	2.291	1
Microglial	Ell2	2.284	2.284	1
Microglial	2310040G24Rik	2.283	2.283	1
Microglial	Gm11084	2.283	2.283	1
Microglial	Acsl5	2.273	2.273	1
Microglial	Ctbs	2.272	2.272	1
Microglial	Cap1	2.248	2.248	1
Microglial	Orai2	2.236	2.236	1
Microglial	Tor1aip1	2.236	2.236	1
Microglial	Slc46a3	2.234	2.234	1
Microglial	Fam72a	2.232	2.232	1
Microglial	Gm14051	2.231	2.231	1
Microglial	Imp4	2.229	2.229	1
Microglial	Tank	2.226	2.226	1
Microglial	Plcl2	2.219	2.219	1
Microglial	Sqstm1	2.212	2.212	1
Microglial	Cnppd1	2.206	2.206	1
Microglial	Arsb	2.2	2.2	1
Microglial	Zbtb10	2.191	2.191	1
Microglial	Sphk2	2.188	2.188	1
Microglial	Dhrs11	2.185	2.185	1
Microglial	Bend3	2.181	2.181	1
Microglial	Tbc1d9	2.181	2.181	1
Microglial	Abhd17c	2.179	2.179	1
Microglial	Zeb2	2.177	2.177	1
Microglial	G3bp1	2.172	2.172	1
Microglial	Zfand5	2.169	2.169	1
Microglial	M6pr	2.161	2.161	1
Microglial	Rps11	2.152	2.152	1
Microglial	Mob3a	2.151	2.151	1
Microglial	Zfp984	2.151	2.151	1
Microglial	Snx30	2.144	2.144	1
Microglial	Gm29488	2.143	2.143	1
Microglial	Vps37b	2.141	2.141	1
Microglial	Slc1a5	2.14	2.14	1
Microglial	Tha1	2.14	2.14	1
Microglial	Zfp991	2.133	2.133	1
Microglial	Rps18	2.13	2.13	1
Microglial	Rps19	2.127	2.127	1
Microglial	Gm20492	2.126	2.126	1
Microglial	Itga5	2.12	2.12	1
Microglial	Accs	2.119	2.119	1
Microglial	Maml3	2.118	2.118	1
Microglial	Adam17	2.116	2.116	1
Microglial	Picalm	2.114	2.114	1
Microglial	Ssr4	2.113	2.113	1
Microglial	Ncoa3	2.111	2.111	1
Microglial	Rnf149	2.109	2.109	1
Microglial	D830025C05Rik	2.108	2.108	1
Microglial	Saraf	2.105	2.105	1
Microglial	Zyx	2.103	2.103	1
Microglial	Tmem164	2.098	2.098	1
Microglial	Sh3kbp1	2.095	2.095	1
Microglial	Nhp2	2.093	2.093	1
Microglial	Ncapg2	2.085	2.085	1
Microglial	Klhl25	2.081	2.081	1
Microglial	D830050J10Rik	2.08	2.08	1
Microglial	P4hb	2.077	2.077	1
Microglial	Ppcdc	2.073	2.073	1
Microglial	Arpc3	2.064	2.064	1
Microglial	Spty2d1	2.064	2.064	1
Microglial	Hspa8	2.061	2.061	1
Microglial	Rpl32	2.06	2.06	1
Microglial	Tmem50a	2.056	2.056	1
Microglial	Capza2	2.054	2.054	1
Microglial	Ncln	2.049	2.049	1
Microglial	Armc5	2.045	2.045	1
Microglial	Tpcn1	2.045	2.045	1
Microglial	Slc25a13	2.043	2.043	1
Microglial	Ppard	2.042	2.042	1
Microglial	Tmcc3	2.042	2.042	1
Microglial	Gramd1a	2.041	2.041	1
Microglial	Dna2	2.04	2.04	1
Microglial	Jmjd1c	2.04	2.04	1
Microglial	Gm43813	2.037	2.037	1
Microglial	Csf2ra	2.033	2.033	1
Microglial	Ciart	2.031	2.031	1
Microglial	C9orf72_ENSMUSG00000028300	2.03	2.03	1
Microglial	Nlrx1	2.018	2.018	1
Microglial	Aup1	2.017	2.017	1
Microglial	Pcyt1a	2.014	2.014	1
Microglial	Rps29	2.012	2.012	1
Microglial	Alg5	2.009	2.009	1
Microglial	Tmem109	2.004	2.004	1
Microglial	Fkbp5	1.999	1.999	1
Microglial	Mylip	1.995	1.995	1
Microglial	Pik3cb	1.992	1.992	1
Microglial	Trp53	1.992	1.992	1
Microglial	Gm15708	1.983	1.983	1
Microglial	Rragc	1.983	1.983	1
Microglial	Igf2bp2	1.979	1.979	1
Microglial	Gm14164	1.975	1.975	1
Microglial	Rpl17	1.975	1.975	1
Microglial	Mbnl1	1.974	1.974	1
Microglial	Aldh16a1	1.973	1.973	1
Microglial	2510039O18Rik	1.971	1.971	1
Microglial	Hacd4	1.971	1.971	1
Microglial	Slc7a11	1.969	1.969	1
Microglial	Tapbpl	1.967	1.967	1
Microglial	2410006H16Rik	1.966	1.966	1
Microglial	Prkx	1.965	1.965	1
Microglial	Rps5	1.964	1.964	1
Microglial	Zfand2a	1.964	1.964	1
Microglial	Arl10	1.962	1.962	1
Microglial	Rps27rt	1.96	1.96	1
Microglial	Snn	1.96	1.96	1
Microglial	Gm10138	1.958	1.958	1
Microglial	Wdr46	1.958	1.958	1
Microglial	Ankrd13a	1.954	1.954	1
Microglial	Spidr	1.951	1.951	1
Microglial	Psme2	1.944	1.944	1
Microglial	Ube2f	1.942	1.942	1
Microglial	Gm16201	1.941	1.941	1
Microglial	Acer3	1.94	1.94	1
Microglial	Pnrc1	1.937	1.937	1
Microglial	Tmem168	1.937	1.937	1
Microglial	Snx8	1.935	1.935	1
Microglial	Arpc5	1.93	1.93	1
Microglial	Alg8	1.928	1.928	1
Microglial	Otulin	1.928	1.928	1
Microglial	Rnf180	1.919	1.919	1
Microglial	Rassf1	1.917	1.917	1
Microglial	Rps14	1.917	1.917	1
Microglial	Slc38a10	1.915	1.915	1
Microglial	Mcm5	1.912	1.912	1
Microglial	Rps6	1.911	1.911	1
Microglial	Slc38a7	1.911	1.911	1
Microglial	Fam89a	1.91	1.91	1
Microglial	Rnf128	1.91	1.91	1
Microglial	Slc44a2	1.902	1.902	1
Microglial	Crat	1.901	1.901	1
Microglial	Colgalt1	1.899	1.899	1
Microglial	Rplp2	1.899	1.899	1
Microglial	Eif4e2	1.894	1.894	1
Microglial	Cep68	1.891	1.891	1
Microglial	Rpl35	1.891	1.891	1
Microglial	Slc39a11	1.888	1.888	1
Microglial	Zswim4	1.887	1.887	1
Microglial	Mcm2	1.879	1.879	1
Microglial	Tmem43	1.876	1.876	1
Microglial	Sumf1	1.874	1.874	1
Microglial	Arsa	1.872	1.872	1
Microglial	Rpl13	1.871	1.871	1
Microglial	Actr3	1.869	1.869	1
Microglial	Paox	1.867	1.867	1
Microglial	Tacc1	1.866	1.866	1
Microglial	Bak1	1.864	1.864	1
Microglial	Rpl10-ps3	1.864	1.864	1
Microglial	Iqch	1.863	1.863	1
Microglial	Naa50	1.863	1.863	1
Microglial	Traf2	1.863	1.863	1
Microglial	Natd1	1.862	1.862	1
Microglial	Rpl10a	1.857	1.857	1
Microglial	Tmem184b	1.856	1.856	1
Microglial	Gm20536	1.855	1.855	1
Microglial	Rpl21	1.855	1.855	1
Microglial	Taf4b	1.853	1.853	1
Microglial	Pecr	1.85	1.85	1
Microglial	Idua	1.849	1.849	1
Microglial	Rpl12	1.84	1.84	1
Microglial	Nuak1	1.838	1.838	1
Microglial	Ranbp10	1.834	1.834	1
Microglial	Fbl	1.832	1.832	1
Microglial	Hivep3	1.831	1.831	1
Microglial	Gpr35	1.829	1.829	1
Microglial	Rcan1	1.829	1.829	1
Microglial	Rilpl1	1.829	1.829	1
Microglial	Mzt2	1.828	1.828	1
Microglial	Ccdc134	1.82	1.82	1
Microglial	Lrguk	1.82	1.82	1
Microglial	Rpl35a	1.82	1.82	1
Microglial	Pgd	1.819	1.819	1
Microglial	Rap1a	1.818	1.818	1
Microglial	Rps16	1.818	1.818	1
Microglial	Tmbim1	1.813	1.813	1
Microglial	Slc11a2	1.812	1.812	1
Microglial	Grb2	1.811	1.811	1
Microglial	Mavs	1.811	1.811	1
Microglial	Gm47096	1.806	1.806	1
Microglial	Erap1	1.805	1.805	1
Microglial	Eed	1.803	1.803	1
Microglial	Idh2	1.803	1.803	1
Microglial	Chst12	1.802	1.802	1
Microglial	Dazap2	1.801	1.801	1
Microglial	Plekhm2	1.801	1.801	1
Microglial	Etv6	1.799	1.799	1
Microglial	Rpl13a	1.799	1.799	1
Microglial	Pola2	1.797	1.797	1
Microglial	3110082I17Rik	1.794	1.794	1
Microglial	Lrch1	1.792	1.792	1
Microglial	Ddx21	1.791	1.791	1
Microglial	Ndel1	1.789	1.789	1
Microglial	Tra2b	1.789	1.789	1
Microglial	Capza1	1.785	1.785	1
Microglial	Trpm2	1.785	1.785	1
Microglial	Lrrfip1	1.784	1.784	1
Microglial	Nmd3	1.784	1.784	1
Microglial	Rpl4	1.784	1.784	1
Microglial	Heca	1.782	1.782	1
Microglial	Dip2b	1.781	1.781	1
Microglial	Cbfb	1.779	1.779	1
Microglial	Arsk	1.778	1.778	1
Microglial	Cpd	1.778	1.778	1
Microglial	Atp7a	1.775	1.775	1
Microglial	Mov10	1.775	1.775	1
Microglial	Tmem219	1.774	1.774	1
Microglial	Abl2	1.771	1.771	1
Microglial	St3gal5	1.769	1.769	1
Microglial	Mtus1	1.768	1.768	1
Microglial	Snx17	1.764	1.764	1
Microglial	Psme1	1.761	1.761	1
Microglial	Lmf2	1.76	1.76	1
Microglial	Wee1	1.758	1.758	1
Microglial	Fscn1	1.754	1.754	1
Microglial	Jak1	1.753	1.753	1
Microglial	Gm2000	1.75	1.75	1
Microglial	Arl4c	1.748	1.748	1
Microglial	Psmb10	1.748	1.748	1
Microglial	Ccnf	1.746	1.746	1
Microglial	Rbpj	1.746	1.746	1
Microglial	Capzb	1.745	1.745	1
Microglial	Cdk18	1.743	1.743	1
Microglial	Neurl2	1.743	1.743	1
Microglial	Marcksl1	1.742	1.742	1
Microglial	4933433G15Rik	1.741	1.741	1
Microglial	Elf2	1.74	1.74	1
Microglial	Bin3	1.739	1.739	1
Microglial	Vrk1	1.737	1.737	1
Microglial	Gm42659	1.735	1.735	1
Microglial	Rpl34	1.731	1.731	1
Microglial	Ctns	1.73	1.73	1
Microglial	Pacsin2	1.725	1.725	1
Microglial	Mis18a	1.721	1.721	1
Microglial	1600010M07Rik	1.718	1.718	1
Microglial	Npm3	1.715	1.715	1
Microglial	Tbc1d15	1.711	1.711	1
Microglial	Man1c1	1.709	1.709	1
Microglial	Rgl2	1.703	1.703	1
Microglial	Mtmr14	1.702	1.702	1
Microglial	Top3a	1.7	1.7	1
Microglial	Dgkz	1.699	1.699	1
Microglial	Reep4	1.697	1.697	1
Microglial	Derl2	1.696	1.696	1
Microglial	Ccdc93	1.695	1.695	1
Microglial	Arhgef40	1.693	1.693	1
Microglial	Rps25	1.692	1.692	1
Microglial	Pprc1	1.691	1.691	1
Microglial	Scarb2	1.691	1.691	1
Microglial	Zfhx3	1.688	1.688	1
Microglial	Plgrkt	1.686	1.686	1
Microglial	Git2	1.68	1.68	1
Microglial	Trim27	1.677	1.677	1
Microglial	Wdr1	1.677	1.677	1
Microglial	Rps13	1.674	1.674	1
Microglial	Ncstn	1.671	1.671	1
Microglial	Rhoq	1.669	1.669	1
Microglial	Ppp1r14b	1.666	1.666	1
Microglial	Plscr3	1.665	1.665	1
Microglial	Nfya	1.663	1.663	1
Microglial	Nln	1.662	1.662	1
Microglial	Srsf5	1.662	1.662	1
Microglial	Zfp513	1.66	1.66	1
Microglial	Eif5	1.657	1.657	1
Microglial	Traf3	1.655	1.655	1
Microglial	Rap2b	1.649	1.649	1
Microglial	Rpl27a	1.649	1.649	1
Microglial	St6gal1	1.647	1.647	1
Microglial	Gm47664	1.645	1.645	1
Microglial	Rpl22	1.642	1.642	1
Microglial	Uvrag	1.642	1.642	1
Microglial	Flcn	1.64	1.64	1
Microglial	Stk11ip	1.64	1.64	1
Microglial	Rps27a	1.633	1.633	1
Microglial	Numb	1.631	1.631	1
Microglial	Rpl6	1.631	1.631	1
Microglial	Stx2	1.63	1.63	1
Microglial	Engase	1.628	1.628	1
Microglial	Mlxip	1.627	1.627	1
Microglial	Ap3b1	1.624	1.624	1
Microglial	Eef2kmt	1.619	1.619	1
Microglial	Donson	1.618	1.618	1
Microglial	Slc23a2	1.618	1.618	1
Microglial	Pcna	1.617	1.617	1
Microglial	Gm37305	1.616	1.616	1
Microglial	Kcnd1	1.616	1.616	1
Microglial	Stat5a	1.615	1.615	1
Microglial	Ddx5	1.613	1.613	1
Microglial	Ppt1	1.613	1.613	1
Neuronal	Lhx1	12.27	12.27	1
Neuronal	Arr3	12.05	12.05	1
Neuronal	Pde6c	11.78	11.78	1
Neuronal	Opn1mw	11.57	11.57	1
Neuronal	Pde6h	11.41	11.41	1
Neuronal	Gja10	11.34	11.34	1
Neuronal	Gm49632	11.09	11.09	1
Neuronal	Bsnd	10.94	10.94	1
Neuronal	Hbb-bt	10.81	10.81	1
Neuronal	Cnga3	10.56	10.56	1
Neuronal	Lhx1os	10.51	10.51	1
Neuronal	Gm42697	10.43	10.43	1
Neuronal	4933402J10Rik	10.31	10.31	1
Neuronal	Gm15882	10.29	10.29	1
Neuronal	9030625G05Rik	10.25	10.25	1
Neuronal	Onecut3	10.12	10.12	1
Neuronal	1700128E19Rik	10.01	10.01	1
Neuronal	Cnga1	10.01	10.01	1
Neuronal	Wfdc10	9.932	9.932	1
Neuronal	Plcz1	9.797	9.797	1
Neuronal	En2	9.782	9.782	1
Neuronal	Fbxw21	9.666	9.666	1
Neuronal	Fzd10	9.624	9.624	1
Neuronal	Gm38389	9.605	9.605	1
Neuronal	Gm45604	9.564	9.564	1
Neuronal	Agr2	9.555	9.555	1
Neuronal	Vmn2r25	9.517	9.517	1
Neuronal	Cckbr	9.509	9.509	1
Neuronal	4930543I03Rik	9.499	9.499	1
Neuronal	Pde6b	9.435	9.435	1
Neuronal	Nr2e3	9.385	9.385	1
Neuronal	Gm32441	9.384	9.384	1
Neuronal	Fezf1	9.331	9.331	1
Neuronal	Rp1	9.254	9.254	1
Neuronal	Gm49464	9.219	9.219	1
Neuronal	Gm47887	9.2	9.2	1
Neuronal	D130079A08Rik	9.185	9.185	1
Neuronal	Erbb4	9.158	9.158	1
Neuronal	Pm20d1	9.051	9.051	1
Neuronal	Gm11342	9.041	9.041	1
Neuronal	Pde6a	8.992	8.992	1
Neuronal	Gm7616	8.981	8.981	1
Neuronal	Sucnr1	8.804	8.804	1
Neuronal	Gm28182	8.782	8.782	1
Neuronal	Guca1b	8.754	8.754	1
Neuronal	Gm14505	8.681	8.681	1
Neuronal	Mtarc1	8.612	8.612	1
Neuronal	Ppp1r14d	8.603	8.603	1
Neuronal	Gm11267	8.601	8.601	1
Neuronal	Gm31135	8.562	8.562	1
Neuronal	Gm30504	8.548	8.548	1
Neuronal	Nrl	8.512	8.512	1
Neuronal	Olfr1156	8.438	8.438	1
Neuronal	Esrrb	8.433	8.433	1
Neuronal	Lgsn	8.371	8.371	1
Neuronal	Gm33497	8.37	8.37	1
Neuronal	4930512H18Rik	8.329	8.329	1
Neuronal	Prkg2	8.31	8.31	1
Neuronal	Pdzph1	8.302	8.302	1
Neuronal	Gm28807	8.275	8.275	1
Neuronal	1700001F09Rik	8.274	8.274	1
Neuronal	9130008F23Rik	8.235	8.235	1
Neuronal	5730419F03Rik	8.217	8.217	1
Neuronal	Ms4a14	8.185	8.185	1
Neuronal	Crp	8.169	8.169	1
Neuronal	Fzd10os	8.165	8.165	1
Neuronal	Gm14062	8.161	8.161	1
Neuronal	Gm16551	8.159	8.159	1
Neuronal	Slc17a6	8.145	8.145	1
Neuronal	Nipal1	8.129	8.129	1
Neuronal	A930014D07Rik	8.116	8.116	1
Neuronal	4930526L06Rik	8.089	8.089	1
Neuronal	B230220B15Rik	8.064	8.064	1
Neuronal	4933404I11Rik	8.05	8.05	1
Neuronal	Slc22a29	8.043	8.043	1
Neuronal	Areg	8.016	8.016	1
Neuronal	Gm38661	7.992	7.992	1
Neuronal	Opn1sw	7.974	7.974	1
Neuronal	Adra2a	7.971	7.971	1
Neuronal	A530076I17Rik	7.964	7.964	1
Neuronal	Gm35217	7.955	7.955	1
Neuronal	Sncg	7.942	7.942	1
Neuronal	Nrn1	7.927	7.927	1
Neuronal	4933402C06Rik	7.911	7.911	1
Neuronal	Gm49678	7.889	7.889	1
Neuronal	C330024D21Rik	7.848	7.848	1
Neuronal	A930014E10Rik	7.837	7.837	1
Neuronal	Ccdc172	7.83	7.83	1
Neuronal	Calb1	7.822	7.822	1
Neuronal	Pou4f1	7.813	7.813	1
Neuronal	Nxph2	7.789	7.789	1
Neuronal	Sh2d1a	7.781	7.781	1
Neuronal	Neurod6	7.778	7.778	1
Neuronal	Galr2	7.77	7.77	1
Neuronal	Gm10685	7.733	7.733	1
Neuronal	Gm43101	7.722	7.722	1
Neuronal	1700116B05Rik	7.717	7.717	1
Neuronal	Tacr3	7.7035	7.887	2
Neuronal	Nefl	7.69	7.69	1
Neuronal	C1ql2	7.687	7.687	1
Neuronal	Ccdc180	7.681	7.681	1
Neuronal	Gad1	7.676	7.676	1
Neuronal	Pou4f2	7.656	7.656	1
Neuronal	Gm19689	7.638	7.638	1
Neuronal	Megf11	7.637	7.637	1
Neuronal	Gm45459	7.635	10.36	2
Neuronal	Gm30725	7.609	7.609	1
Neuronal	Gsg1l2	7.5825	10.37	2
Neuronal	Vmn2r89	7.579	7.579	1
Neuronal	Fmo2	7.575	7.575	1
Neuronal	Gm41031	7.574	7.574	1
Neuronal	Pou4f3	7.556	7.556	1
Neuronal	Ankrd31	7.524	7.524	1
Neuronal	Rbpms2	7.514	7.514	1
Neuronal	Gm16055	7.498	7.498	1
Neuronal	Gm29678	7.488	7.488	1
Neuronal	Irx4	7.484	7.484	1
Neuronal	Vmn2r129	7.483	7.483	1
Neuronal	Gmnc	7.479	7.479	1
Neuronal	Hao2	7.463	7.463	1
Neuronal	4930458D05Rik	7.462	7.462	1
Neuronal	Sebox	7.462	7.462	1
Neuronal	Pirt	7.425	7.425	1
Neuronal	Gm20139	7.42	7.42	1
Neuronal	Pla2g2f	7.381	7.381	1
Neuronal	Gm19667	7.378	7.378	1
Neuronal	4930405D01Rik	7.37	7.37	1
Neuronal	Skor2	7.3655	7.44	2
Neuronal	Gm45460	7.3505	9.927	2
Neuronal	Srgap1	7.349	7.349	1
Neuronal	Neto1	7.341	9.69	2
Neuronal	Hdc	7.333	7.333	1
Neuronal	4933406J10Rik	7.287	7.287	1
Neuronal	2810471M01Rik	7.258	7.258	1
Neuronal	Adcyap1	7.258	7.258	1
Neuronal	Gnat3	7.251	7.251	1
Neuronal	Clca1	7.23	7.23	1
Neuronal	Gm29508	7.23	7.23	1
Neuronal	Impg1	7.221	7.221	1
Neuronal	Gm43614	7.216	7.216	1
Neuronal	Bglap2	7.203	7.203	1
Neuronal	Slc22a28	7.202	7.202	1
Neuronal	4930518C09Rik	7.195	7.195	1
Neuronal	Neu2	7.192	7.192	1
Neuronal	Cck	7.188	7.188	1
Neuronal	Ccn4	7.184	7.184	1
Neuronal	Irx2	7.184	7.184	1
Neuronal	Nefm	7.172	7.172	1
Neuronal	Tbx20	7.156	7.156	1
Neuronal	Otop3	7.148	7.148	1
Neuronal	Smim43	7.146	7.146	1
Neuronal	Gm32736	7.132	7.132	1
Neuronal	Gm14216	7.12	7.12	1
Neuronal	Slc22a30	7.118	7.118	1
Neuronal	A930031H19Rik	7.101	7.101	1
Neuronal	Tmem163	7.079	7.079	1
Neuronal	Gm32352	7.071	7.071	1
Neuronal	Bmp15	7.035	7.035	1
Neuronal	Gfi1	7.021	7.021	1
Neuronal	Vwa5b1	7.015	7.015	1
Neuronal	Fam181a	7.006	7.006	1
Neuronal	Gm15818	7.002	7.002	1
Neuronal	D130009I18Rik	6.996	6.996	1
Neuronal	Gnat2	6.992	6.992	1
Neuronal	Cadps2	6.991	6.991	1
Neuronal	Kirrel2	6.9875	7.333	2
Neuronal	Gm3234	6.981	6.981	1
Neuronal	Slc6a12	6.953	6.953	1
Neuronal	Calb2	6.949	6.949	1
Neuronal	Isl2	6.948	6.948	1
Neuronal	6330411D24Rik	6.946	6.946	1
Neuronal	Oas1e	6.934	6.934	1
Neuronal	5330429C05Rik	6.932	6.932	1
Neuronal	B530045E10Rik	6.916	6.916	1
Neuronal	5430402P08Rik	6.907	6.907	1
Neuronal	Gm14091	6.905	6.905	1
Neuronal	Npy6r	6.895	8.208	2
Neuronal	Angpt1	6.891	6.891	1
Neuronal	Calcr	6.888	6.888	1
Neuronal	Gm13663	6.888	6.888	1
Neuronal	Gm13715	6.88	6.88	1
Neuronal	Gm15872	6.871	6.871	1
Neuronal	Palm3	6.86	6.86	1
Neuronal	Trarg1	6.845	6.845	1
Neuronal	Gm13986	6.831	6.831	1
Neuronal	Il12a	6.828	6.828	1
Neuronal	Gdf3	6.827	6.827	1
Neuronal	Gpat3	6.821	6.821	1
Neuronal	Gm31107	6.818	6.818	1
Neuronal	Mir217hg	6.814	6.814	1
Neuronal	Dmbx1	6.8125	9.375	2
Neuronal	Gm48084	6.81	6.81	1
Neuronal	1700041M19Rik	6.806	6.806	1
Neuronal	Ffar4	6.801	6.801	1
Neuronal	Lamp5	6.7965	8.32	2
Neuronal	Olfr1378	6.789	6.789	1
Neuronal	5830408C22Rik	6.788	6.788	1
Neuronal	Fscn2	6.785	6.785	1
Neuronal	Gm35715	6.785	6.785	1
Neuronal	Nxnl1	6.77	6.77	1
Neuronal	Spink7	6.754	6.754	1
Neuronal	Prph2	6.753	6.753	1
Neuronal	Cfi	6.742	6.742	1
[truncated: 1,816 more rows]
