# Supplementary material for: L-DOPA treatment promotes sustained neurovascular and synaptic homeostasis in the diabetic retina
Source: bioRxiv. 2026 Feb 18:2026.02.17.706466. Preprint. [Version 1] doi: 10.64898/2026.02.17.706466 (PMC12934579; doi:10.64898/2026.02.17.706466)
Supplement: Supplement 3 [file media-3.csv]

Major Cell Class for CTE Classification
major_class	names	mean_logFC	max_logFC	n_subtypes
Amacrine	1700001F09Rik	8.274	8.274	1
Amacrine	9130008F23Rik	8.235	8.235	1
Amacrine	Gm14062	8.161	8.161	1
Amacrine	Nxph2	7.789	7.789	1
Amacrine	Neurod6	7.778	7.778	1
Amacrine	Galr2	7.77	7.77	1
Amacrine	C1ql2	7.687	7.687	1
Amacrine	Gad1	7.676	7.676	1
Amacrine	Vmn2r89	7.579	7.579	1
Amacrine	Vmn2r129	7.483	7.483	1
Amacrine	Hao2	7.463	7.463	1
Amacrine	Gm29508	7.23	7.23	1
Amacrine	Smim43	7.146	7.146	1
Amacrine	Vwa5b1	7.015	7.015	1
Amacrine	Fam181a	7.006	7.006	1
Amacrine	Oas1e	6.934	6.934	1
Amacrine	5330429C05Rik	6.932	6.932	1
Amacrine	Gdf3	6.827	6.827	1
Amacrine	Spink7	6.754	6.754	1
Amacrine	Adh6b	6.691	6.691	1
Amacrine	Gm50271	6.686	6.686	1
Amacrine	Gm49016	6.653	6.653	1
Amacrine	Cfap58	6.593	6.593	1
Amacrine	Spp2	6.589	6.589	1
Amacrine	Gm32005	6.588	6.588	1
Amacrine	A930001A20Rik	6.57	6.57	1
Amacrine	Uts2r	6.553	6.553	1
Amacrine	Gm32122	6.541	6.541	1
Amacrine	Tsga10ip	6.535	6.535	1
Amacrine	A330049N07Rik	6.506	6.506	1
Amacrine	Gm12130	6.499	6.499	1
Amacrine	Hs3st6	6.485	6.485	1
Amacrine	Gm26688	6.46	6.46	1
Amacrine	Pantr1	6.451	6.451	1
Amacrine	Rspo4	6.401	6.401	1
Amacrine	Slc51a	6.38	6.38	1
Amacrine	Pou3f3	6.315	6.315	1
Amacrine	Gm5546	6.305	6.305	1
Amacrine	Gm12128	6.294	6.294	1
Amacrine	Vip	6.254	6.254	1
Amacrine	Gm30275	6.214	6.214	1
Amacrine	B930025P03Rik	6.165	6.165	1
Amacrine	Gad1os	6.156	6.156	1
Amacrine	Iyd	6.151	6.151	1
Amacrine	Gm40663	6.133	6.133	1
Amacrine	Klk1b27	6.125	6.125	1
Amacrine	Tmem114	6.121	6.121	1
Amacrine	Podnl1	6.074	6.074	1
Amacrine	Ucma	6.029	6.029	1
Amacrine	Sypl2	5.974	5.974	1
Amacrine	Fibcd1	5.961	5.961	1
Amacrine	Fgfr4	5.92	5.92	1
Amacrine	5430401H09Rik	5.913	5.913	1
Amacrine	Robo3	5.909	5.909	1
Amacrine	Fgf3	5.902	5.902	1
Amacrine	Ccdc42	5.83	5.83	1
Amacrine	Cbln2	5.81	5.81	1
Amacrine	Tfap2e	5.792	5.792	1
Amacrine	Lypd11	5.788	5.788	1
Amacrine	Spata20	5.777	5.777	1
Amacrine	Slc5a7	5.763	5.763	1
Amacrine	Spink13	5.747	5.747	1
Amacrine	Cxcl14	5.735	5.735	1
Amacrine	Gm49289	5.597	5.597	1
Amacrine	Trim63	5.597	5.597	1
Amacrine	Stc1	5.585	5.585	1
Amacrine	Pcsk9	5.578	5.578	1
Amacrine	Chat	5.57	5.57	1
Amacrine	Gm20646	5.521	5.521	1
Amacrine	Myf6	5.514	5.514	1
Amacrine	Hpse	5.494	5.494	1
Amacrine	Gm10745	5.489	5.489	1
Amacrine	Cemip	5.461	5.461	1
Amacrine	Car3	5.419	5.419	1
Amacrine	Rprml	5.396	5.396	1
Amacrine	Fgf10	5.392	5.392	1
Amacrine	Prrt4	5.342	5.342	1
Amacrine	Npr3	5.278	5.278	1
Amacrine	Gm16263	5.264	5.264	1
Amacrine	Aqp6	5.1735	6.012	2
Amacrine	Prdm13	5.162	5.433	2
Amacrine	Mymx	5.156	5.156	1
Amacrine	Ccdc88b	5.128	5.128	1
Amacrine	1700047F07Rik	5.122	5.122	1
Amacrine	Mexis	5.115	5.115	1
Amacrine	Gad2	5.108	5.108	1
Amacrine	Trim55	5.071	5.071	1
Amacrine	Asgr1	5.066	5.066	1
Amacrine	Zap70	5.045	5.045	1
Amacrine	Ptx3	5.042	5.042	1
Amacrine	Grm2	5.03	5.03	1
Amacrine	Steap3	5.017	5.017	1
Amacrine	Pappa2	4.988	4.988	1
Amacrine	Gng8	4.979	4.979	1
Amacrine	Crabp1	4.978	6.496	2
Amacrine	Krt24	4.9685	5.832	2
Amacrine	Zfp488	4.93	4.93	1
Amacrine	Gm20063	4.928	4.928	1
Amacrine	1700028P14Rik	4.89	4.89	1
Amacrine	Gm10631	4.869	5.375	2
Amacrine	Gm12120	4.839	4.839	1
Amacrine	Scube1	4.817	4.817	1
Amacrine	Kynu	4.79	4.79	1
Amacrine	Cbln1	4.764	4.764	1
Amacrine	Crhr2	4.76	4.76	1
Amacrine	Gm2990	4.758	4.758	1
Amacrine	Gm14064	4.745	4.745	1
Amacrine	Gm19299	4.742	4.742	1
Amacrine	Plb1	4.727	4.727	1
Amacrine	Slc27a6	4.714	4.714	1
Amacrine	Slc2a4	4.703	4.703	1
Amacrine	Grp	4.701	4.701	1
Amacrine	Myrfl	4.677	4.677	1
Amacrine	Slc6a12	4.669	6.953	2
Amacrine	Tnc	4.665	4.665	1
Amacrine	Umodl1	4.661	4.661	1
Amacrine	Gm28175	4.66	4.66	1
Amacrine	Gm26604	4.656	4.656	1
Amacrine	Ntsr1	4.646	4.646	1
Amacrine	Gpr149	4.62	4.62	1
Amacrine	Gm46329	4.618	4.618	1
Amacrine	Stxbp6	4.609	4.609	1
Amacrine	Serpina3g	4.6	4.6	1
Amacrine	Cldn11	4.562	4.562	1
Amacrine	Gucy2g	4.56	4.56	1
Amacrine	Gm11884	4.552	5.339	2
Amacrine	Nhlh1	4.5485	5.494	2
Amacrine	Htr7	4.531	4.531	1
Amacrine	Rnase12	4.492	4.492	1
Amacrine	Nppa	4.486	4.486	1
Amacrine	Npnt	4.485	4.485	1
Amacrine	Sstr1	4.483	4.483	1
Amacrine	Trim71	4.471	4.471	1
Amacrine	Mpped1	4.458	4.458	1
Amacrine	Tspan11	4.454	4.454	1
Amacrine	Col12a1	4.4495	4.647	2
Amacrine	Slc6a1	4.44	4.44	1
Amacrine	Gm53015	4.423	4.423	1
Amacrine	Dab1	4.421	4.421	1
Amacrine	Gm48821	4.42	4.42	1
Amacrine	Htr1a	4.412	4.412	1
Amacrine	Otop2	4.41	4.41	1
Amacrine	8030451A03Rik	4.376	4.376	1
Amacrine	Fcgbp	4.366	4.366	1
Amacrine	A230103O09Rik	4.345	4.345	1
Amacrine	Gm42397	4.334	4.791	2
Amacrine	Lhx9	4.318	4.318	1
Amacrine	Olfr658	4.307	4.307	1
Amacrine	Fa2h	4.303	4.303	1
Amacrine	Tnni1	4.299	4.299	1
Amacrine	Dytn	4.297	4.297	1
Amacrine	Cpne5	4.274	4.274	1
Amacrine	Gm43122	4.272	4.272	1
Amacrine	Slc35d3	4.264	4.264	1
Amacrine	Tfap2a	4.263	6.252	2
Amacrine	Cdh24	4.259	4.259	1
Amacrine	B230312C02Rik	4.253	4.253	1
Amacrine	Slc18a3	4.252	5.035	2
Amacrine	Col13a1	4.248	4.248	1
Amacrine	Ddn	4.24	4.24	1
Amacrine	Gm41192	4.232	4.232	1
Amacrine	Gm45285	4.216	4.216	1
Amacrine	D130058E05Rik	4.204	4.204	1
Amacrine	Fgd6	4.195	4.195	1
Amacrine	5031415H12Rik	4.186	4.186	1
Amacrine	Tfap2c	4.1825	4.292	2
Amacrine	Cbln4	4.178	4.178	1
Amacrine	P2rx2	4.172	4.172	1
Amacrine	Fgf18	4.171	4.171	1
Amacrine	9930014A18Rik	4.164	4.164	1
Amacrine	Cntn6	4.163	4.163	1
Amacrine	Gabrg3	4.152	4.152	1
Amacrine	Apol9a	4.135	4.135	1
Amacrine	Gm16223	4.132	4.132	1
Amacrine	Hsd11b1	4.117	4.117	1
Amacrine	Gm33125	4.069	4.069	1
Amacrine	Slc6a5	4.067	4.733	2
Amacrine	Sec14l5	4.06	4.06	1
Amacrine	Tmprss4	4.049	4.049	1
Amacrine	Vegfc	4.047	4.845	2
Amacrine	Ofcc1	4.043	4.043	1
Amacrine	Gm15902	4.038	4.038	1
Amacrine	Gm44643	3.997	3.997	1
Amacrine	2010007H06Rik	3.986	3.986	1
Amacrine	Nhlh2	3.982333333	4.658	3
Amacrine	Slc9a3	3.974	3.974	1
Amacrine	Ankfn1	3.967	3.967	1
Amacrine	Drd5	3.95	4.289	2
Amacrine	Fitm1	3.948	3.948	1
Amacrine	Chrna2	3.8805	4.273	2
Amacrine	Traip	3.88	3.88	1
Amacrine	Rxfp3	3.872	3.872	1
Amacrine	2810459M11Rik	3.867	3.867	1
Amacrine	Clec10a	3.8665	3.923	2
Amacrine	Gm4779	3.853	3.853	1
Amacrine	Slc10a4	3.848	3.848	1
Amacrine	Chrm1	3.84	3.84	1
Amacrine	Ovol2	3.834	3.834	1
Amacrine	Gm2824	3.818	3.818	1
Amacrine	Icam5	3.818	3.818	1
Amacrine	Gtf2a1l	3.813	3.813	1
Amacrine	Trabd2b	3.799	3.799	1
Amacrine	Necab1	3.786333333	4.714	3
Amacrine	Alox12b	3.786	3.786	1
Amacrine	Mafa	3.779	3.779	1
Amacrine	Th	3.762	4.43	2
Amacrine	Spink10	3.756	3.756	1
Amacrine	Gm44644	3.726	3.726	1
Amacrine	Pgam2	3.724	3.724	1
Amacrine	Tpsg1	3.716	3.716	1
Amacrine	Gm1715	3.709	3.709	1
Amacrine	Snx31	3.688	3.688	1
Amacrine	Cidea	3.684	3.684	1
Amacrine	Slc30a3	3.658	3.896	3
Amacrine	Egr4	3.639	3.639	1
Amacrine	1700024B18Rik	3.638	3.638	1
Amacrine	Mei1	3.627	5.088	2
Amacrine	Anxa13	3.619	3.619	1
Amacrine	Pkp1	3.618	3.618	1
Amacrine	Sox5os2	3.573	3.573	1
Amacrine	Glra4	3.568	3.886	2
Amacrine	Epb41l4a	3.56	3.56	1
Amacrine	Gm5468_ENSMUSG00000115729	3.555	3.555	1
Amacrine	Lpl	3.536	3.536	1
Amacrine	Camkv	3.534	3.534	1
Amacrine	Frmd5	3.5275	4.265	2
Amacrine	Psrc1	3.518	3.518	1
Amacrine	Mrap2	3.506	3.506	1
Amacrine	Gm42413	3.466	3.466	1
Amacrine	Col6a4	3.463	3.463	1
Amacrine	Creb3l3	3.453	3.453	1
Amacrine	Zfp385c	3.447333333	4.066	3
Amacrine	Slc18a2	3.442	3.442	1
Amacrine	Gabrd	3.431	3.431	1
Amacrine	Dnah11	3.426	3.426	1
Amacrine	Fam183b	3.421	3.421	1
Amacrine	Ptgir	3.421	3.421	1
Amacrine	Itga2	3.409	3.409	1
Amacrine	L3mbtl4	3.409	4.175	2
Amacrine	Slc47a1	3.407	3.407	1
Amacrine	Cilp2	3.4005	3.678	2
Amacrine	Prima1	3.396	3.396	1
Amacrine	Grin3b	3.388	3.388	1
Amacrine	Frmpd3	3.383	3.383	1
Amacrine	Smtnl2	3.382	3.382	1
Amacrine	Spag6l	3.381	3.381	1
Amacrine	Hgf	3.3755	4.052	2
Amacrine	Gm20383	3.374333333	5.075	3
Amacrine	Greb1l	3.369	3.369	1
Amacrine	Gm12064	3.369	3.607	2
Amacrine	Tac2	3.362	4.399	2
Amacrine	Mgl2	3.355	3.476	2
Amacrine	Olfr655	3.349	3.349	1
Amacrine	Adamts2	3.324	3.324	1
Amacrine	Col6a1	3.302	4.411	2
Amacrine	Gm35996	3.3	3.3	1
Amacrine	Gask1b	3.286	3.286	1
Amacrine	Gp1bb	3.265	3.265	1
Amacrine	Nptx2	3.259	3.259	1
Amacrine	Hbegf	3.24	3.24	1
Amacrine	Gm45699	3.229	3.229	1
Amacrine	Col11a2	3.22	3.22	1
Amacrine	Meis2	3.218	3.218	1
Amacrine	Mctp2	3.2115	4.193	2
Amacrine	Eva1a	3.206333333	3.876	3
Amacrine	Lrrn3	3.206	3.206	1
Amacrine	Hcrtr2	3.178	3.178	1
Amacrine	A830036E02Rik	3.171	3.171	1
Amacrine	Stum	3.171	3.171	1
Amacrine	D030068K23Rik	3.169666667	3.342	3
Amacrine	Gm49890	3.169	3.169	1
Amacrine	Insc	3.158	3.91	2
Amacrine	Necab3	3.154	3.154	1
Amacrine	Dpysl4	3.145	3.145	1
Amacrine	Sgcd	3.135	3.135	1
Amacrine	Col6a6	3.133	3.133	1
Amacrine	Slc5a1	3.132	3.132	1
Amacrine	Cox6a2	3.123	3.123	1
Amacrine	Slc16a14	3.108	3.108	1
Amacrine	Gm15856	3.1065	3.22	2
Amacrine	Grin2c	3.103	3.103	1
Amacrine	Fgf7	3.101	3.101	1
Amacrine	Lratd1	3.0965	4.049	2
Amacrine	Cdh22	3.09	3.18	2
Amacrine	Gm47352	3.0795	4.043	2
Amacrine	2410004I01Rik	3.077	3.077	1
Amacrine	Chrd	3.069	3.069	1
Amacrine	Col25a1	3.062	3.142	2
Amacrine	Frem3	3.059	3.059	1
Amacrine	Glra3	3.0565	3.27	2
Amacrine	Gm43434	3.048	3.048	1
Amacrine	Gm38413	3.046	3.113	2
Amacrine	Thsd4	3.0455	3.907	2
Amacrine	AI593442	3.041	3.041	1
Amacrine	Wnt5a	3.0345	3.158	2
Amacrine	4930484H19Rik	3.025	3.025	1
Amacrine	4930444P10Rik	3.022	3.022	1
Amacrine	A930017K11Rik	3.0205	3.719	2
Amacrine	Tbx21	3.017	3.017	1
Amacrine	Tmem178	3.016	3.016	1
Amacrine	Ddx43	3.011	3.423	2
Amacrine	Slc6a7	3.007	3.007	1
Amacrine	Htr2c	2.9955	3.41	2
Amacrine	Gm12092	2.985	2.985	1
Amacrine	Iltifb	2.985	2.985	1
Amacrine	Stab2	2.98	2.98	1
Amacrine	Gdf10	2.955	2.955	1
Amacrine	Bcl11a	2.9455	3.588	2
Amacrine	Homer2	2.939	2.939	1
Amacrine	Dtnbp1	2.935	2.935	1
Amacrine	Cdk18	2.9285	3.472	2
Amacrine	Slc5a5	2.928	2.928	1
Amacrine	Gm16152	2.917	2.917	1
Amacrine	Gm13919	2.9125	3.118	2
Amacrine	Grip1os3	2.911	2.911	1
Amacrine	Gm13974	2.909	2.909	1
Amacrine	Gm13630	2.902	3.231	2
Amacrine	Galnt16	2.9	2.9	1
Amacrine	Vsig8	2.89	2.89	1
Amacrine	Chodl	2.868	2.868	1
Amacrine	Gm29674	2.866	2.866	1
Amacrine	Cntnap5c	2.864	2.864	1
Amacrine	Cacna1e	2.85	2.85	1
Amacrine	Zar1	2.845	2.845	1
Amacrine	Gm41609	2.835	2.835	1
Amacrine	Gm26692	2.827	2.827	1
Amacrine	Tnnt2	2.818	2.818	1
Amacrine	Zcchc12	2.813	3.244	2
Amacrine	1700001O22Rik	2.808	2.808	1
Amacrine	Gm32432	2.803	2.803	1
Amacrine	Cracdl	2.795	2.795	1
Amacrine	Ralyl	2.791	2.791	1
Amacrine	Gm15943	2.782	2.782	1
Amacrine	Olfml2b	2.78	2.78	1
Amacrine	Slc16a11	2.766666667	3.219	3
Amacrine	Gm1604a	2.764	2.764	1
Amacrine	Npas4	2.764	2.764	1
Amacrine	Insyn2b	2.76	2.76	1
Amacrine	BC049352	2.758	2.758	1
Amacrine	Zfp541	2.758	2.91	2
Amacrine	Cdh7	2.75	2.75	1
Amacrine	Kcnh1	2.75	2.75	1
Amacrine	Ppp1r14c	2.747	2.747	1
Amacrine	G630016G05Rik	2.74	2.74	1
Amacrine	Gm17322	2.731	2.731	1
Amacrine	Nrxn2	2.728	2.728	1
Amacrine	Fjx1	2.727	2.727	1
Amacrine	Astn2	2.722	3.15	2
Amacrine	Gm1604b	2.722	2.722	1
Amacrine	Kcnip2	2.714	2.714	1
Amacrine	Oit3	2.701	2.701	1
Amacrine	Gm10406	2.698	2.698	1
Amacrine	Gm12371	2.695	2.695	1
Amacrine	4930570B17Rik	2.689	2.689	1
Amacrine	Cyp11a1	2.68	2.68	1
Amacrine	Card11	2.673	2.673	1
Amacrine	Gm5111	2.673	2.673	1
Amacrine	Hunk	2.668	2.668	1
Amacrine	Zfp423	2.668	2.668	1
Amacrine	Glra2	2.661333333	3.271	3
Amacrine	Tmem235	2.661	2.661	1
Amacrine	Gm41815	2.66	2.66	1
Amacrine	Gm11417	2.654	2.88	3
Amacrine	4930527B05Rik	2.651	2.651	1
Amacrine	Angptl3	2.648	2.648	1
Amacrine	Gm2155	2.647	2.647	1
Amacrine	4930567K20Rik	2.643	2.643	1
Amacrine	Gm16316	2.639	2.639	1
Amacrine	Grap2	2.63	2.63	1
Amacrine	Col24a1	2.625	2.625	1
Amacrine	Olah	2.614	2.614	1
Amacrine	Gm15398	2.612	2.612	1
Amacrine	Ceacam10	2.604	2.604	1
Amacrine	Ripor2	2.598	2.598	1
Amacrine	Mcub	2.591	2.591	1
Amacrine	Lrrc17	2.583	2.583	1
Amacrine	Pde11a	2.582	2.582	1
Amacrine	Gm49980	2.572	2.572	1
Amacrine	Sidt1	2.566	2.837	2
Amacrine	Alkal2	2.565	2.565	1
Amacrine	Amn	2.563	2.563	1
Amacrine	Gm44151	2.562	2.895	2
Amacrine	Taf7l	2.559	2.892	2
Amacrine	Kcna6	2.554	2.554	1
Amacrine	Gpr12	2.547	2.547	1
Amacrine	Vstm2a	2.544	2.544	1
Amacrine	Tmem121b	2.542	2.542	1
Amacrine	Gm13481	2.539	2.539	1
Amacrine	Agmat	2.534	2.534	1
Amacrine	Fgf13	2.53	2.53	1
Amacrine	Gm52992	2.529	2.529	1
Amacrine	Ntrk1	2.527	2.527	1
Amacrine	Gprin3	2.526	2.526	1
Amacrine	Ccdc85c	2.522	2.522	1
Amacrine	Gm11418	2.512333333	2.746	3
Amacrine	Gm32569	2.504	2.504	1
Amacrine	Kcna1	2.503	2.503	1
Amacrine	Efnb3	2.495	2.495	1
Amacrine	Gm12027	2.49	2.49	1
Amacrine	Gm2897	2.489	2.489	1
Amacrine	Epop	2.482	2.482	1
Amacrine	Gm11639	2.477	2.477	1
Amacrine	Ak5	2.471	2.471	1
Amacrine	Gm26777	2.466	2.466	1
Amacrine	Igdcc3	2.462	2.462	1
Amacrine	Tmem41a	2.453	2.453	1
Amacrine	Crabp2	2.4505	2.704	2
Amacrine	Gm22146	2.444	2.444	1
Amacrine	Sycp2	2.4385	2.464	2
Amacrine	Kcnn3	2.438	2.438	1
Amacrine	Cabp1	2.437	2.437	1
Amacrine	Wfdc8	2.437	2.437	1
Amacrine	Fxyd2	2.434	2.659	2
Amacrine	Zdhhc22	2.432	2.492	2
Amacrine	Marcksl1	2.430666667	2.663	3
Amacrine	Mir9-3hg	2.430333333	2.557	3
Amacrine	Scn5a	2.428	2.428	1
Amacrine	Trpc6	2.426	2.426	1
Amacrine	Gm15810	2.4205	2.721	2
Amacrine	Khdrbs2	2.418	2.418	1
Amacrine	Tgm5	2.411	2.411	1
Amacrine	Mfap5	2.408	2.408	1
Amacrine	Tnfsf9	2.407	2.407	1
Amacrine	Gm15723	2.404	2.404	1
Amacrine	Zdhhc19	2.404	2.404	1
Amacrine	Gpc2	2.402	2.402	1
Amacrine	Spx	2.4	2.4	1
Amacrine	Pstpip2	2.396	2.396	1
Amacrine	Gas6	2.382	2.382	1
Amacrine	4930444A19Rik	2.3675	2.609	2
Amacrine	Mmp17	2.363	2.363	1
Amacrine	Cubn	2.352	2.352	1
Amacrine	Nox4	2.349	2.349	1
Amacrine	1700095A21Rik	2.343	2.586	2
Amacrine	C2cd4b	2.343	2.343	1
Amacrine	Psd2	2.337	2.337	1
Amacrine	Rpp25	2.334	2.334	1
Amacrine	Pou3f1	2.331	2.331	1
Amacrine	Ascl1	2.33	2.33	1
Amacrine	Tunar	2.328	2.328	1
Amacrine	Rab26	2.319	2.319	1
Amacrine	Tenm2	2.319	2.319	1
Amacrine	Cdh6	2.316	2.316	1
Amacrine	Gm48837	2.316	2.316	1
Amacrine	Gm20642	2.312	2.312	1
Amacrine	Efna5	2.302	2.302	1
Amacrine	Ankrd55	2.297	2.297	1
Amacrine	Spata6l	2.2855	2.396	2
Amacrine	Rem2	2.284	2.284	1
Amacrine	Slco2a1	2.282	2.282	1
Amacrine	Nrip2	2.279	2.279	1
Amacrine	Nppc	2.278	2.278	1
Amacrine	Crtac1	2.2775	2.306	2
Amacrine	Stag3	2.273	2.273	1
Amacrine	Smoc1	2.262	2.262	1
Amacrine	Dusp26	2.261	2.261	1
Amacrine	Sfrp2	2.254	2.254	1
Amacrine	Vash2	2.254	2.254	1
Amacrine	Cnr1	2.252	2.281	2
Amacrine	Efcab15	2.251	2.251	1
Amacrine	Cfap299	2.248	2.248	1
Amacrine	Gm3728	2.246	2.246	1
Amacrine	Baiap3	2.241	2.241	1
Amacrine	Gm2464	2.238	2.238	1
Amacrine	Gm42851	2.2375	2.312	2
Amacrine	Mycl	2.2365	2.3	2
Amacrine	Cnih2	2.232	2.232	1
Amacrine	Baalc	2.23	2.23	1
Amacrine	Galnt17	2.222	2.276	2
Amacrine	Mapk12	2.222	2.222	1
Amacrine	Itga5	2.218	2.218	1
Amacrine	A730060N03Rik	2.217	2.217	1
Amacrine	B230216N24Rik	2.215	2.215	1
Amacrine	Gm30340	2.215	2.215	1
Amacrine	Mmel1	2.215	2.215	1
Amacrine	Banf2	2.209	2.209	1
Amacrine	Xist	2.2085	2.224	2
Amacrine	Slc35f3	2.2	2.2	1
Amacrine	Zmat4	2.2	2.2	1
Amacrine	Cers5	2.197	2.197	1
Amacrine	Phactr3	2.194	2.194	1
Amacrine	Amhr2	2.191	2.191	1
Amacrine	Insyn1	2.19	2.19	1
Amacrine	Clmp	2.184	2.184	1
Amacrine	Mpp3	2.176	2.176	1
Amacrine	Stac2	2.176	2.176	1
Amacrine	Gm43847	2.173	2.173	1
Amacrine	Gm32509	2.1725	2.187	2
Amacrine	Gm48163	2.171	2.171	1
Amacrine	Aff3	2.168	2.168	1
Amacrine	Gm30003	2.166	2.166	1
Amacrine	Gm4258	2.166	2.166	1
Amacrine	Mir181a-1hg	2.165	2.165	1
Amacrine	4930578M01Rik	2.164	2.164	1
Amacrine	Dctd	2.16	2.16	1
Amacrine	Gnasas1	2.15	2.15	1
Amacrine	Prr19	2.149	2.149	1
Amacrine	Ccdc81	2.146	2.146	1
Amacrine	Adgrl3	2.138	2.138	1
Amacrine	Cnksr2	2.13	2.13	1
Amacrine	Gm43112	2.127	2.155	2
Amacrine	Mki67	2.113	2.113	1
Amacrine	Mgat5b	2.106	2.106	1
Amacrine	Cplx3	2.101	2.101	1
Amacrine	Cntfr	2.1	2.1	1
Amacrine	Tafa5	2.091	2.091	1
Astrocyte	C230072F16Rik	11.66	11.66	1
Astrocyte	Gfap	11.09	11.09	1
Astrocyte	Pdgfra	10.77	10.77	1
Astrocyte	Pax8	10.34	10.34	1
Astrocyte	Angpt4	10.26	10.26	1
Astrocyte	Scrg1	10.26	10.26	1
Astrocyte	Cd36	10.14	10.14	1
Astrocyte	C1ql4	10.1	10.1	1
Astrocyte	Gm41177	10	10	1
Astrocyte	Gm13293	9.659	9.659	1
Astrocyte	Ttll8	9.534	9.534	1
Astrocyte	Gpr37l1	9.525	9.525	1
Astrocyte	Lcat	9.521	9.521	1
Astrocyte	Cyp4f15	9.303	9.303	1
Astrocyte	Ccdc190	9.264	9.264	1
Astrocyte	Cldn19	9.197	9.197	1
Astrocyte	Pax2	8.801	8.801	1
Astrocyte	Slc13a4	8.795	8.795	1
Astrocyte	A830011K09Rik	8.427	8.427	1
Astrocyte	D630039A03Rik	8.416	8.416	1
Astrocyte	Glycam1	8.404	8.404	1
Astrocyte	S100b	8.389	8.389	1
Astrocyte	4930426D05Rik	8.364	8.364	1
Astrocyte	Dlx2	8.295	8.295	1
Astrocyte	H19_ENSMUSG00000000031	8.065	8.065	1
Astrocyte	Ackr2	8.063	8.063	1
Astrocyte	Hs3st3a1	7.79	7.79	1
Astrocyte	Gfpt2	7.544	7.544	1
Astrocyte	Spink1	7.503	7.503	1
Astrocyte	Otx1	7.485	7.485	1
Astrocyte	Gm14061	7.481	7.481	1
Astrocyte	Slc2a10	7.395	7.395	1
Astrocyte	Gm46212	7.373	7.373	1
Astrocyte	Slc10a6	7.283	7.283	1
Astrocyte	3930402G23Rik	7.254	7.254	1
Astrocyte	Efhb	7.224	7.224	1
Astrocyte	Gm35611	6.962	6.962	1
Astrocyte	1700024I08Rik	6.954	6.954	1
Astrocyte	Gm36908	6.885	6.885	1
Astrocyte	Gm830	6.81	6.81	1
Astrocyte	Dnajc22	6.744	6.744	1
Astrocyte	Cldn22	6.734	6.734	1
Astrocyte	Clec18a	6.693	6.693	1
Astrocyte	Bricd5	6.658	6.658	1
Astrocyte	Gm266	6.533	6.533	1
Astrocyte	Adam30	6.39	6.39	1
Astrocyte	Smpdl3b	6.302	6.302	1
Astrocyte	Cldn3	6.267	6.267	1
Astrocyte	Chmp4c	6.105	6.105	1
Astrocyte	Prss35	6.102	6.102	1
Astrocyte	Il17rb	6.081	6.081	1
Astrocyte	Fbln7	6.054	6.054	1
Astrocyte	Timp4	6.054	6.054	1
Astrocyte	Gm36862	5.975	5.975	1
Astrocyte	Ccdc121	5.966	5.966	1
Astrocyte	Nat8f7	5.957	5.957	1
Astrocyte	1700047M11Rik	5.832	5.832	1
Astrocyte	Dusp18	5.825	5.825	1
Astrocyte	Kcnj16	5.812	5.812	1
Astrocyte	Gm15473	5.811	5.811	1
Astrocyte	Gm21860	5.687	5.687	1
Astrocyte	Prr33	5.685	5.685	1
Astrocyte	BC049715	5.655	5.655	1
Astrocyte	H2-Q10	5.646	5.646	1
Astrocyte	4933400C23Rik	5.642	5.642	1
Astrocyte	Tfcp2l1	5.559	5.559	1
Astrocyte	Gm5444	5.539	5.539	1
Astrocyte	Klhl14	5.523	5.523	1
Astrocyte	Gm12927	5.522	5.522	1
Astrocyte	Eftud2	5.511	5.511	1
Astrocyte	D730045B01Rik	5.42	5.42	1
Astrocyte	Eya2	5.408	5.408	1
Astrocyte	Clec3b	5.388	5.388	1
Astrocyte	Mgst2	5.324	5.324	1
Astrocyte	Gm9922	5.304	5.304	1
Astrocyte	Nat8f3	5.304	5.304	1
Astrocyte	A330093E20Rik	5.236	5.236	1
Astrocyte	Mb	5.072	5.072	1
Astrocyte	Bmper	5.064	5.064	1
Astrocyte	Pnp2	5.057	5.057	1
Astrocyte	Nmu	4.992	4.992	1
Astrocyte	Kit	4.965	4.965	1
Astrocyte	Adra2b	4.904	4.904	1
Astrocyte	Gm47819	4.893	4.893	1
Astrocyte	Gm31683	4.826	4.826	1
Astrocyte	Gm42941	4.613	4.613	1
Astrocyte	Gm49291	4.58	4.58	1
Astrocyte	Itgb4	4.576	4.576	1
Astrocyte	Slc6a11	4.574	4.574	1
Astrocyte	Ccdc162	4.556	4.556	1
Astrocyte	Celrr	4.5	4.5	1
Astrocyte	Phkg1	4.451	4.451	1
Astrocyte	1700023H06Rik	4.434	4.434	1
Astrocyte	Gm9934	4.428	4.428	1
Astrocyte	Tepp	4.4	4.4	1
Astrocyte	Ccdc110	4.396	4.396	1
Astrocyte	Scel	4.393	4.393	1
Astrocyte	Noxo1	4.391	4.391	1
Astrocyte	Aldoc	4.366	4.366	1
Astrocyte	1700001K19Rik	4.33	4.33	1
Astrocyte	Gadd45g	4.33	4.33	1
Astrocyte	Gm26737	4.31	4.31	1
Astrocyte	Traf4	4.299	4.299	1
Astrocyte	Ednrb	4.296	4.296	1
Astrocyte	Efs	4.276	4.276	1
Astrocyte	Glipr2	4.23	4.23	1
Astrocyte	Lix1	4.214	4.214	1
Astrocyte	Rflna	4.178	4.178	1
Astrocyte	Ace	4.158	4.158	1
Astrocyte	Rnf138rt1	4.142	4.142	1
Astrocyte	Taf13	4.138	4.138	1
Astrocyte	Chdh	4.107	4.107	1
Astrocyte	Dap	4.105	4.105	1
Astrocyte	Cybrd1	4.07	4.07	1
Astrocyte	Gm30191	4.028	4.028	1
Astrocyte	C230035I16Rik	4.009	4.009	1
Astrocyte	Nfatc2	3.974	3.974	1
Astrocyte	Nat8f6	3.97	3.97	1
Astrocyte	Gm10643	3.96	3.96	1
Astrocyte	Gpd1	3.906	3.906	1
Astrocyte	Igsf10	3.885	3.885	1
Astrocyte	Hao1	3.884	3.884	1
Astrocyte	Sorbs2	3.884	3.884	1
Astrocyte	Intu	3.809	3.809	1
Astrocyte	Retreg1	3.768	3.768	1
Astrocyte	Fam47e	3.756	3.756	1
Astrocyte	Syde2	3.755	3.755	1
Astrocyte	Gm6225	3.657	3.657	1
Astrocyte	Ackr4	3.64	3.64	1
Astrocyte	Erf	3.565	3.565	1
Astrocyte	Cavin3	3.558	3.558	1
Astrocyte	Baiap2l1	3.555	3.555	1
Astrocyte	A830035O19Rik	3.551	3.551	1
Astrocyte	Angptl1	3.548	3.548	1
Astrocyte	Olfr920	3.518	3.518	1
Astrocyte	Odc1	3.514	3.514	1
Astrocyte	St14	3.514	3.514	1
Astrocyte	Plpp1	3.5	3.5	1
Astrocyte	Hsph1	3.483	3.483	1
Astrocyte	Erbin	3.476	3.476	1
Astrocyte	Nat8f4	3.469	3.469	1
Astrocyte	Ntrk2	3.461	3.461	1
Astrocyte	2610035D17Rik	3.376	3.376	1
Astrocyte	Gm15494	3.329	3.329	1
Astrocyte	Arc	3.299	3.299	1
Astrocyte	Dok7	3.264	3.264	1
Astrocyte	Ddah1	3.251	3.251	1
Astrocyte	Stpg4	3.235	3.235	1
Astrocyte	Agrn	3.16	3.16	1
Astrocyte	Dnaaf3	3.137	3.137	1
Astrocyte	A430018G15Rik	3.109	3.109	1
Astrocyte	Stat3	3.109	3.109	1
Astrocyte	Nek5	3.101	3.101	1
Astrocyte	4930562C15Rik	3.094	3.094	1
Astrocyte	Elovl5	3.093	3.093	1
Astrocyte	1700041G16Rik	3.08	3.08	1
Astrocyte	Gm43149	3.065	3.065	1
Astrocyte	Grhl1	3.062	3.062	1
Astrocyte	Nrbp2	3.055	3.055	1
Astrocyte	Mideas	3.05	3.05	1
Astrocyte	1810037I17Rik	3.028	3.028	1
Astrocyte	Gm44257	3.023	3.023	1
Astrocyte	Vcan	3.022	3.022	1
Astrocyte	Fadd	2.987	2.987	1
Astrocyte	Gm6277	2.979	2.979	1
Astrocyte	Gm34907	2.974	2.974	1
Astrocyte	Lonrf3	2.96	2.96	1
Astrocyte	1700063D05Rik	2.942	2.942	1
Astrocyte	Tgfb2	2.942	2.942	1
Astrocyte	Ramp1	2.928	2.928	1
Astrocyte	Plpp4	2.925	2.925	1
Astrocyte	Il20rb	2.902	2.902	1
Astrocyte	Rcn1	2.901	2.901	1
Astrocyte	Gm17056	2.897	2.897	1
Astrocyte	Tmem254a	2.883	2.883	1
Astrocyte	Crybg1	2.88	2.88	1
Astrocyte	Abat	2.876	2.876	1
Astrocyte	Dnase1l1	2.872	2.872	1
Bipolar	Hbb-bt	10.81	10.81	1
Bipolar	4933402J10Rik	10.31	10.31	1
Bipolar	Gm45604	9.564	9.564	1
Bipolar	Fezf1	9.331	9.331	1
Bipolar	Erbb4	9.158	9.158	1
Bipolar	Gm11267	8.601	8.601	1
Bipolar	Gm31135	8.562	8.562	1
Bipolar	Gm30504	8.548	8.548	1
Bipolar	4930512H18Rik	8.329	8.329	1
Bipolar	Gm28807	8.275	8.275	1
Bipolar	5730419F03Rik	8.217	8.217	1
Bipolar	4933404I11Rik	8.05	8.05	1
Bipolar	Areg	8.016	8.016	1
Bipolar	Gm38661	7.992	7.992	1
Bipolar	Gm35217	7.955	7.955	1
Bipolar	4933402C06Rik	7.911	7.911	1
Bipolar	C330024D21Rik	7.848	7.848	1
Bipolar	Tacr3	7.7035	7.887	2
Bipolar	Gm19689	7.638	7.638	1
Bipolar	Gm30725	7.609	7.609	1
Bipolar	Fmo2	7.575	7.575	1
Bipolar	Gm29678	7.488	7.488	1
Bipolar	Sebox	7.462	7.462	1
Bipolar	4930405D01Rik	7.37	7.37	1
Bipolar	Skor2	7.3655	7.44	2
Bipolar	Gnat3	7.251	7.251	1
Bipolar	Gm43614	7.216	7.216	1
Bipolar	Bglap2	7.203	7.203	1
Bipolar	4930518C09Rik	7.195	7.195	1
Bipolar	Neu2	7.192	7.192	1
Bipolar	Gm32352	7.071	7.071	1
Bipolar	Kirrel2	6.9875	7.333	2
Bipolar	5430402P08Rik	6.907	6.907	1
Bipolar	Npy6r	6.895	8.208	2
Bipolar	Calcr	6.888	6.888	1
Bipolar	Gm13986	6.831	6.831	1
Bipolar	Dmbx1	6.8125	9.375	2
Bipolar	Gm48084	6.81	6.81	1
Bipolar	1700041M19Rik	6.806	6.806	1
Bipolar	Olfr1378	6.789	6.789	1
Bipolar	Cfi	6.742	6.742	1
Bipolar	7630403G23Rik	6.722	6.722	1
Bipolar	Spinkl	6.689	6.689	1
Bipolar	Sema3d	6.669	6.669	1
Bipolar	A630023P12Rik	6.658	6.658	1
Bipolar	Postn	6.605	7.263	2
Bipolar	2010001K21Rik	6.599	6.599	1
Bipolar	Gm36642	6.528	6.528	1
Bipolar	Igfn1	6.484	6.484	1
Bipolar	9330162B11Rik	6.452	6.452	1
Bipolar	Gm30954	6.43	6.43	1
Bipolar	4930431L21Rik	6.419	6.419	1
Bipolar	Prkca	6.377	6.377	1
Bipolar	Gm33466	6.344	6.344	1
Bipolar	Grik1	6.33525	8.038	4
Bipolar	Bglap	6.312	6.312	1
Bipolar	E130111B04Rik	6.311	6.311	1
Bipolar	Rbp4	6.271	6.271	1
Bipolar	9330154J02Rik	6.245	6.245	1
Bipolar	Gm47898	6.2115	6.4	2
Bipolar	Gm12405	6.201	6.201	1
Bipolar	Naa11	6.131	6.131	1
Bipolar	Gm12406	6.107	6.107	1
Bipolar	Fam122c	6.097	6.097	1
Bipolar	Gm17473	6.072	6.072	1
Bipolar	Car8	6.067	6.067	1
Bipolar	Tectb	6.0415	7.583	2
Bipolar	Gm534	5.995	5.995	1
Bipolar	Il1rapl2	5.9645	6.418	2
Bipolar	Mzb1	5.96	5.96	1
Bipolar	Gm26644	5.944	5.944	1
Bipolar	Barx2	5.943	5.943	1
Bipolar	Gm20319	5.941	5.941	1
Bipolar	0610006L08Rik	5.907	5.907	1
Bipolar	Gm28215	5.894	5.894	1
Bipolar	Gm48992	5.891	5.891	1
Bipolar	A530065N20Rik	5.889	5.889	1
Bipolar	Gm4409	5.876	5.876	1
Bipolar	Tpbg	5.855	5.855	1
Bipolar	3110004A20Rik	5.832	5.832	1
Bipolar	Masp1	5.815	5.815	1
Bipolar	1110015O18Rik	5.8075	5.846	2
Bipolar	Gm12299	5.806	5.806	1
Bipolar	Dnai1	5.804	5.804	1
Bipolar	B930018H19Rik	5.795	5.795	1
Bipolar	S100a3	5.788	5.788	1
Bipolar	Otor	5.785	6.967	2
Bipolar	Wnt5b	5.78	5.78	1
Bipolar	Lrrtm4	5.77	5.77	1
Bipolar	Sec1	5.765	5.765	1
Bipolar	Wnt4	5.751	5.751	1
Bipolar	Ntn5	5.74	5.74	1
Bipolar	Gm46392	5.737	5.737	1
Bipolar	Gm29088	5.71	5.71	1
Bipolar	Hmcn2	5.668	5.668	1
Bipolar	Vmn2r7	5.665	5.665	1
Bipolar	Gm45025	5.653	5.653	1
Bipolar	Cep112	5.589	5.589	1
Bipolar	Hs3st4	5.583	5.904	2
Bipolar	Gm15423	5.568	5.568	1
Bipolar	Ntf5	5.532	5.532	1
Bipolar	Gm11655	5.492	5.492	1
Bipolar	Htra4	5.472	5.472	1
Bipolar	Fer1l6	5.466	5.466	1
Bipolar	Gm31218	5.448	5.448	1
Bipolar	Gm45627	5.428	5.428	1
Bipolar	1700027H10Rik	5.412	5.412	1
Bipolar	Gm13497	5.412	5.412	1
Bipolar	Il1rap	5.4	5.4	1
Bipolar	Psapl1	5.378	5.378	1
Bipolar	Malrd1	5.377	5.377	1
Bipolar	Cdh8	5.376666667	5.614	3
Bipolar	Endou	5.368	5.368	1
Bipolar	A230077H06Rik	5.366	5.366	1
Bipolar	Alox8	5.35	5.35	1
Bipolar	Gm48605	5.334	5.334	1
Bipolar	Gm13553	5.273	5.273	1
Bipolar	Fabp6	5.211	5.211	1
Bipolar	Ptger3	5.181	5.181	1
Bipolar	Epcam	5.176	5.176	1
Bipolar	4930467D21Rik	5.157	5.157	1
Bipolar	Hcn4	5.14	5.14	1
Bipolar	Mmp2	5.127666667	6.192	3
Bipolar	Gm36235	5.108	5.108	1
Bipolar	Gm47475	5.103	5.103	1
Bipolar	Gm47095	5.074	5.074	1
Bipolar	Gm49807	5.074	5.074	1
Bipolar	Sox6	5.0345	6.052	2
Bipolar	Atp10b	5.015	5.015	1
Bipolar	Cnpy1	5.009	5.009	1
Bipolar	Gsg1	5.0076	6.092	5
Bipolar	Epha3	5.006333333	5.416	3
Bipolar	Cntnap5a	5	5.19	2
Bipolar	Gm15679	4.994	6.368	2
Bipolar	Gm27196	4.994	4.994	1
Bipolar	Adamts5	4.984	4.984	1
Bipolar	Csmd3	4.9735	5.949	2
Bipolar	Cdc25c	4.957	4.957	1
Bipolar	Cdh9	4.938	5.039	2
Bipolar	Tmem196	4.934	4.934	1
Bipolar	Gm29992	4.931	4.931	1
Bipolar	Slco5a1	4.925	4.925	1
Bipolar	Dclk3	4.923	4.923	1
Bipolar	Nnat	4.917	4.917	1
Bipolar	AA467197	4.9	4.9	1
Bipolar	Gm50138	4.894	4.894	1
Bipolar	Fezf2	4.87825	5.816	4
Bipolar	Prob1	4.861	4.861	1
Bipolar	Cep112os1	4.859	4.859	1
Bipolar	Gm14114	4.8555	6.245	2
Bipolar	Brinp3	4.849	4.849	1
Bipolar	Slc16a7	4.845	4.845	1
Bipolar	Palld	4.831	4.831	1
Bipolar	Has2os	4.822	4.822	1
Bipolar	Cdh17	4.819	4.819	1
Bipolar	Npb	4.812	4.812	1
Bipolar	Gm12514	4.795	4.795	1
Bipolar	Gm34589	4.793	4.793	1
Bipolar	Gm27040	4.775	4.775	1
Bipolar	Slitrk6	4.748	6.049	3
Bipolar	Gtsf2	4.746	4.746	1
Bipolar	Gm3510	4.74	4.74	1
Bipolar	Vsx1	4.729333333	4.917	3
Bipolar	Chrm2	4.7245	5.38	2
Bipolar	Tnnt1	4.718666667	5.838	3
Bipolar	Gm27211	4.702	4.702	1
Bipolar	Gm32585	4.69	4.69	1
Bipolar	Gm43154	4.6875	4.693	2
Bipolar	Slc5a12	4.671	4.671	1
Bipolar	Unc5d	4.670333333	5.149	3
Bipolar	Gm11467	4.669	4.669	1
Bipolar	Gm13601	4.667	4.667	1
Bipolar	Cntn5	4.65675	5.544	4
Bipolar	Gfra3	4.654	4.654	1
Bipolar	Gm47938	4.629	4.629	1
Bipolar	Gm29536	4.6205	5.275	2
Bipolar	Cep112it	4.599	4.599	1
Bipolar	Gm5478	4.587	4.587	1
Bipolar	Retn	4.575	4.575	1
Bipolar	Lhx3	4.567333333	5.112	3
Bipolar	2310026I22Rik	4.5645	4.769	2
Bipolar	Mep1b	4.556	4.556	1
Bipolar	4930420G21Rik	4.548	4.986	2
Bipolar	Oprk1	4.534	4.534	1
Bipolar	5033426E14Rik	4.524	4.524	1
Bipolar	Gm33201	4.524	4.524	1
Bipolar	Pkib	4.524	5.215	2
Bipolar	Pcp2	4.515666667	6.457	3
Bipolar	Gpat2	4.508	4.508	1
Bipolar	Trpm1	4.5035	5.29	2
Bipolar	Gm36372	4.497	4.497	1
Bipolar	Srpx2	4.4942	5.221	5
Bipolar	Gpr68	4.486	4.486	1
Bipolar	Arid3c	4.48	4.48	1
Bipolar	Sp6	4.473	4.473	1
Bipolar	Gm3550	4.437	4.437	1
Bipolar	Runx2os1	4.432	4.432	1
Bipolar	C330002G04Rik	4.43	4.43	1
Bipolar	Mdga1	4.427	4.427	1
Bipolar	Kl	4.424	4.424	1
Bipolar	Sowahb	4.4095	4.687	2
Bipolar	C8b	4.408	4.408	1
Bipolar	Irx6	4.399	4.399	1
Bipolar	Chrm3	4.391	4.544	2
Bipolar	Gm29340	4.382	4.382	1
Bipolar	Gm15338	4.377	4.377	1
Bipolar	Gm536	4.374	4.374	1
Bipolar	B230110C06Rik	4.371	4.371	1
Bipolar	Nrap	4.361	4.361	1
Bipolar	Slc23a4	4.359	4.359	1
Bipolar	Disp1	4.358	4.358	1
Bipolar	Gm13571	4.358	4.358	1
Bipolar	5033421B08Rik	4.3465	5.287	2
Bipolar	Gm48784	4.345	4.345	1
Bipolar	2810407A14Rik	4.341	4.341	1
Bipolar	Dupd1	4.335	4.335	1
Bipolar	Casp3	4.3265	4.453	2
Bipolar	Zfp804b	4.324	5.444	8
Bipolar	Gm49371	4.321	4.321	1
Bipolar	Gm27008	4.3155	4.403	2
Bipolar	Adcy8	4.315	4.315	1
Bipolar	Tekt4	4.311	4.311	1
Bipolar	1110002J07Rik	4.308	4.308	1
Bipolar	9030624G23Rik	4.308	4.308	1
Bipolar	Slc7a15	4.298	4.298	1
Bipolar	Gm48893	4.292	4.292	1
Bipolar	Ngfr	4.28	4.28	1
Bipolar	Gm10855	4.272	4.272	1
Bipolar	Gm19410	4.272	4.8	4
Bipolar	Sim2	4.272	4.272	1
Bipolar	Mkx	4.261	4.261	1
Bipolar	Acot4	4.259	4.259	1
Bipolar	Galnt15	4.246	4.246	1
Bipolar	Chaf1a	4.239	4.239	1
Bipolar	Tac4	4.237	4.237	1
Bipolar	Adamtsl2	4.229	4.229	1
Bipolar	Gm38505	4.227	4.227	1
Bipolar	Kcng4	4.226	4.226	1
Bipolar	Vstm2b	4.223	4.223	1
Bipolar	Mypn	4.221	4.221	1
Bipolar	Kcnmb2	4.2145	4.366	2
Bipolar	Kif19a	4.2035	4.315	2
Bipolar	Gm30933	4.203	4.203	1
Bipolar	Gm28643	4.198	4.198	1
Bipolar	Epo	4.196	4.196	1
Bipolar	Rwdd3	4.193	4.193	1
Bipolar	Gm49907	4.184	4.184	1
Bipolar	Gm15704	4.181	4.181	1
Bipolar	Plin1	4.179	4.179	1
Bipolar	Gm15584	4.171	4.171	1
Bipolar	Gm10701	4.168	4.168	1
Bipolar	Hhip	4.1635	4.918	2
Bipolar	Qpct	4.161	4.161	1
Bipolar	Ntng1	4.152666667	4.413	3
Bipolar	C230024C17Rik	4.148	4.148	1
Bipolar	Gm47408	4.137	4.137	1
Bipolar	Gm20754	4.133	4.752	4
Bipolar	Clnk	4.128	4.128	1
Bipolar	Gm15680	4.1265	4.508	2
Bipolar	Grin3a	4.125	4.259	2
Bipolar	Arhgap18	4.118	4.118	1
Bipolar	A330008L17Rik	4.111333333	4.422	3
Bipolar	Cabp5	4.110333333	4.293	3
Bipolar	Tespa1	4.101	4.101	1
Bipolar	A730009L09Rik	4.097	4.097	1
Bipolar	Scgn	4.0942	4.603	5
Bipolar	Slco4c1	4.093	4.093	1
Bipolar	Stc2	4.091	4.091	1
Bipolar	Zfhx4	4.086666667	4.653	3
Bipolar	Magea13	4.08	4.08	1
Bipolar	D5Ertd615e	4.079	4.079	1
Bipolar	Epha7	4.069	4.069	1
Bipolar	Ccng1	4.067	4.067	1
Bipolar	4631405J19Rik	4.065	4.065	1
Bipolar	Gm6569	4.064	4.741	2
Bipolar	Reln	4.0585	4.163	2
Bipolar	Tmem200c	4.056666667	4.719	3
Bipolar	Fat4	4.056333333	4.41	3
Bipolar	Exoc3l4	4.055	4.055	1
Bipolar	Slc5a8	4.054	4.054	1
Bipolar	Acvr1c	4.044	4.044	1
Bipolar	Gm2350	4.04	4.04	1
Bipolar	Gabrr3	4.0365	4.147	4
Bipolar	R3hdml	4.0305	4.65	2
Bipolar	St6galnac5	4.03	4.03	1
Bipolar	Gm9913	4.026	4.026	1
Bipolar	Gm5091	4.015	4.015	1
Bipolar	Ppp1r3b	4.014	4.014	1
Bipolar	5730522E02Rik	4.012	4.012	1
Bipolar	Gm21057	4.012	4.012	1
Bipolar	Dlgap2	3.998	3.998	1
Bipolar	Wscd2	3.985	3.985	1
Bipolar	Pla2g4e	3.984	3.984	1
Bipolar	Chek2	3.977	3.977	1
Bipolar	F730016J06Rik	3.972	3.972	1
Bipolar	Gm26861	3.962	3.962	1
Bipolar	Klhl41	3.959	3.959	1
Bipolar	Vmn2r84	3.957	3.957	1
Bipolar	C130073E24Rik	3.952333333	4.232	3
Bipolar	Fzd2	3.951	3.951	1
Bipolar	Ptprz1	3.951	4.005	2
Bipolar	Lvrn	3.95	4.32	2
Bipolar	Il22	3.949	3.949	1
Bipolar	Tmem154	3.939	3.939	1
Bipolar	Piwil4	3.937	3.937	1
Bipolar	Eya4	3.933	3.933	1
Bipolar	Bche	3.923	3.923	1
Bipolar	Ccdc136	3.918	3.918	1
Bipolar	Nmnat3	3.914	3.914	1
Bipolar	Adprhl1	3.913	4.185	2
Bipolar	Unc13c	3.911666667	4.473	3
Bipolar	Ppp4r4	3.909	3.909	1
Bipolar	A730046J19Rik	3.903333333	5.448	6
Bipolar	Pcdh7	3.901	3.901	1
Bipolar	Sdk1	3.9	3.9	1
Bipolar	Inhbb	3.893	3.893	1
Bipolar	Tafa2	3.887	3.887	1
Bipolar	Serpini1	3.877	3.877	1
Bipolar	Cc2d2b	3.876	3.876	1
Bipolar	Hamp2	3.8745	3.974	2
Bipolar	Gm15635	3.863	3.863	1
Bipolar	1700025L06Rik	3.858	3.858	1
Bipolar	Gm15917	3.853	3.853	1
Bipolar	Gm29684	3.845	4.279	2
Bipolar	Gm29865	3.843	3.843	1
Bipolar	Cpne7	3.84	4.078	2
Bipolar	Gm4544	3.839	3.839	1
Bipolar	Fam83f	3.832	3.832	1
Bipolar	Vwc2l	3.827	3.827	1
Bipolar	Runx2	3.82	3.82	1
Bipolar	Lrp2bp	3.819	3.819	1
Bipolar	Xirp2	3.819	3.819	1
Bipolar	Catsper4	3.818	3.818	1
Bipolar	Gm28307	3.817	3.817	1
Bipolar	Gm5427	3.8125	4.252	2
Bipolar	Gm9195	3.811	3.811	1
Bipolar	Gng13	3.8054	4.568	5
Bipolar	Cabp2	3.8	4.267	3
Bipolar	Gm16013	3.796	3.796	1
Bipolar	Gm49769	3.787	3.787	1
Bipolar	2810433D01Rik	3.786	3.786	1
Bipolar	AI197445	3.785	3.785	1
Bipolar	Gm16322	3.784	3.784	1
Bipolar	Etv4	3.775	3.775	1
Bipolar	Gm20560	3.771	3.771	1
Bipolar	Gabrr2	3.7705	3.995	2
Bipolar	Tmem132d	3.768666667	3.972	3
Bipolar	Lrrc38	3.768	3.768	1
Bipolar	Gm35835	3.766	4.135	2
Bipolar	Pthlh	3.766	3.766	1
Bipolar	Tjp3	3.763	3.763	1
Bipolar	Fam135b	3.761666667	3.972	3
Bipolar	Gm35725	3.761	3.761	1
Bipolar	Ppp3r2	3.757	3.757	1
Bipolar	4933415A04Rik	3.75	3.75	1
Bipolar	4933407I08Rik	3.747	3.747	1
Bipolar	Gm10320	3.732	3.732	1
Bipolar	2700069I18Rik	3.727	3.727	1
Bipolar	Dock1	3.727	3.727	1
Bipolar	Grm5	3.7235	3.778	2
Bipolar	Gabrb1	3.722	3.722	1
Bipolar	Slc8a1	3.72	3.72	1
Bipolar	Hamp	3.717	3.717	1
Bipolar	Gabra1	3.712	3.712	1
Bipolar	Slc30a2	3.709	3.717	2
Bipolar	Gm35576	3.7045	4.081	2
Bipolar	Samsn1	3.699	3.892	5
Bipolar	Col17a1	3.697	3.697	1
Bipolar	Gm46633	3.697	3.697	1
Bipolar	Gm48606	3.694	3.694	1
Bipolar	Gm20456	3.69	3.69	1
Bipolar	Lyve1	3.66575	4.192	4
Bipolar	Lrrc3b	3.663	3.663	1
Bipolar	Gm31621	3.66	3.66	1
Bipolar	Gm34297	3.645	3.851	2
Bipolar	Lhx4	3.6435	3.887	2
Bipolar	Mdga2	3.64	3.64	1
Bipolar	Ptprr	3.639	3.639	1
Bipolar	Stac	3.636666667	3.82	3
Bipolar	Gm49127	3.628	3.808	2
Bipolar	Gm17634	3.627	3.627	1
Bipolar	Cnnm1	3.621	3.621	1
Bipolar	Gm42303	3.621	3.621	1
Bipolar	Pik3r5	3.621	3.621	1
Bipolar	Prkar2b	3.62	3.62	1
Bipolar	Gm45455	3.614	3.614	1
Bipolar	Gm47116	3.613	3.613	1
Bipolar	Xlr5a	3.611	3.611	1
Bipolar	Gm31251	3.606	3.931	2
Bipolar	Gm47071	3.604	3.604	1
Bipolar	2410018L13Rik	3.602	3.602	1
Bipolar	Gm50163	3.6	3.6	1
Bipolar	Gm43150	3.595	3.595	1
Bipolar	Kcnb2	3.594333333	4.179	3
Bipolar	Gm9767	3.594	3.594	1
Bipolar	Rnf225	3.589	3.589	1
Bipolar	Tsix	3.584666667	3.824	3
Bipolar	Otos	3.584	3.584	1
Bipolar	Dgkg	3.574	3.574	1
Bipolar	Scg2	3.574	3.668	2
Bipolar	Myo10	3.569	3.569	1
Bipolar	Gm45323	3.5675	3.681	2
Bipolar	Gm5784	3.567	3.567	1
Bipolar	Pabpc1l	3.566	3.566	1
Bipolar	Gm15411	3.565	3.565	1
Bipolar	Gm45341	3.561	3.561	1
Bipolar	Gpr179	3.549	3.549	1
Bipolar	Cdh12	3.548	3.548	1
Bipolar	Gm49120	3.541	3.541	2
Bipolar	Ptpn3	3.539	3.539	1
Bipolar	Gm16248	3.5365	3.639	2
Bipolar	Gm12536	3.533	3.533	1
Bipolar	Nectin4	3.533	3.533	1
Bipolar	Cdh11	3.53	3.598	2
Bipolar	A330015K06Rik	3.528	3.577	2
Bipolar	Prss22	3.5275	3.727	2
Bipolar	4930598N05Rik	3.523	3.523	1
Bipolar	4930590L20Rik	3.521	3.521	1
Bipolar	Tsks	3.519	3.643	2
Bipolar	Scd3	3.516	3.516	1
Bipolar	1700116H05Rik	3.514	3.625	2
Bipolar	Gm30382	3.513666667	3.62	3
Bipolar	Prap1	3.507	3.507	1
Bipolar	Rpa1	3.504	3.504	1
Bipolar	Gm16863	3.503	3.503	1
Bipolar	Pla2g12b	3.501	3.501	1
Bipolar	Prkd3	3.5	3.5	1
Bipolar	Gm11636	3.498	3.498	1
Bipolar	Matn4	3.494	3.494	1
Bipolar	Gm16578	3.49	3.631	2
Bipolar	Gm49692	3.489	3.489	1
Bipolar	Mroh5	3.488	3.488	1
Bipolar	Gm41836	3.487	3.487	1
Bipolar	Otx2os1	3.4865	3.539	2
Bipolar	Glra1	3.4808	3.609	5
Bipolar	Gem	3.477	3.477	1
Bipolar	Plxna4os3	3.476	3.476	1
Bipolar	Gm17750	3.474	3.474	1
Bipolar	Ces5a	3.472	3.472	1
Bipolar	4930555F03Rik	3.462	3.535	2
Bipolar	Apoh	3.46	3.46	1
Bipolar	Tpbgl	3.455	3.455	1
Bipolar	Fat3	3.45	3.45	1
Bipolar	Gm5535	3.449	3.449	1
Bipolar	Amot	3.444	3.444	1
Bipolar	Dsel	3.444	3.444	1
Bipolar	Smoc2	3.441	3.441	1
Bipolar	Pcp4	3.438	3.537	2
Bipolar	Gm26744	3.431	3.431	1
Bipolar	Gm35696	3.43	3.43	1
Bipolar	Gm29695	3.419	3.419	1
Bipolar	Lemd1	3.415	3.415	1
Bipolar	1700113H08Rik	3.413	3.413	1
Bipolar	5730507C01Rik	3.41	3.41	1
Bipolar	Ttc16	3.404	3.404	1
Bipolar	Comp	3.389	3.389	1
Bipolar	Adamtsl3	3.386	3.389	2
Bipolar	Phyhipl	3.38	3.38	1
Bipolar	Ifit2	3.376	3.463	2
Bipolar	1190005I06Rik	3.375	3.375	1
Bipolar	Panx1	3.375	3.375	1
Bipolar	A830019P07Rik	3.37	3.37	1
Bipolar	Glis1	3.367	3.415	2
Bipolar	4933412E12Rik	3.364	3.364	1
Bipolar	Gm14051	3.358	3.358	1
Bipolar	Fam184a	3.355	3.355	1
Bipolar	Gm20700	3.349	3.349	1
Bipolar	Rnf180	3.349	3.349	1
Bipolar	Adra1b	3.339	3.339	1
Bipolar	Camk4	3.336	3.348	2
Bipolar	Grm6	3.335	3.335	1
Bipolar	Gm30373	3.333	3.333	1
Bipolar	Gm13561	3.332	3.332	1
Bipolar	Klhl5	3.33	3.33	1
Bipolar	3100003L05Rik	3.3295	3.35	2
Bipolar	Gm2516	3.319	3.319	1
Bipolar	Vsx2	3.317	3.317	1
Bipolar	Drd2	3.316	3.316	1
Bipolar	Gm16271	3.316	3.316	1
Bipolar	Pcp4l1	3.311	3.311	1
Bipolar	Slitrk5	3.309	3.309	1
Bipolar	1500035N22Rik	3.308	3.308	1
Bipolar	Prdm8	3.305	3.305	1
Bipolar	Tmsb10	3.303	3.303	1
Bipolar	Gm28905	3.301	3.301	1
Bipolar	Mybpc2	3.301	3.301	1
Bipolar	Chrna7	3.299	3.299	1
Bipolar	Dgkh	3.298	3.298	1
Bipolar	Rnf182	3.297	3.297	1
Bipolar	Best3	3.284	3.284	1
Bipolar	AU015336	3.276	3.276	1
Bipolar	Slc24a3	3.274	3.274	1
Bipolar	St18	3.273	3.273	1
Bipolar	Asb2	3.27	3.27	1
Bipolar	Odad2	3.27	3.27	1
Bipolar	4930509J09Rik	3.267	3.267	1
Bipolar	Prdm5	3.262	3.262	1
Bipolar	9130015L21Rik	3.252	3.252	1
Bipolar	Apobec4	3.248	3.248	1
Cone	Arr3	12.05	12.05	1
Cone	Pde6c	11.78	11.78	1
Cone	Opn1mw	11.57	11.57	1
Cone	Pde6h	11.41	11.41	1
Cone	Cnga3	10.56	10.56	1
Cone	Gm42697	10.43	10.43	1
Cone	Plcz1	9.797	9.797	1
Cone	En2	9.782	9.782	1
Cone	Fbxw21	9.666	9.666	1
Cone	Fzd10	9.624	9.624	1
Cone	Gm38389	9.605	9.605	1
Cone	Agr2	9.555	9.555	1
Cone	Cckbr	9.509	9.509	1
Cone	4930543I03Rik	9.499	9.499	1
Cone	Gm32441	9.384	9.384	1
Cone	Gm49464	9.219	9.219	1
Cone	Gm47887	9.2	9.2	1
Cone	Ppp1r14d	8.603	8.603	1
Cone	Ms4a14	8.185	8.185	1
Cone	Crp	8.169	8.169	1
Cone	Fzd10os	8.165	8.165	1
Cone	4930526L06Rik	8.089	8.089	1
Cone	Opn1sw	7.974	7.974	1
Cone	Gm10685	7.733	7.733	1
Cone	Gm41031	7.574	7.574	1
Cone	Ankrd31	7.524	7.524	1
Cone	Gmnc	7.479	7.479	1
Cone	4930458D05Rik	7.462	7.462	1
Cone	Clca1	7.23	7.23	1
Cone	Otop3	7.148	7.148	1
Cone	Bmp15	7.035	7.035	1
Cone	Gnat2	6.992	6.992	1
Cone	Gm13663	6.888	6.888	1
Cone	Gpat3	6.821	6.821	1
Cone	Ffar4	6.801	6.801	1
Cone	Gm35715	6.785	6.785	1
Cone	Gm15416	6.738	6.738	1
Cone	Moxd1	6.331	6.331	1
Cone	Gm28876	6.274	6.274	1
Cone	4930554H23Rik	6.262	6.262	1
Cone	A930038B10Rik	6.197	6.197	1
Cone	Gm16075	6.092	6.092	1
Cone	C230014O12Rik	6.075	6.075	1
Cone	Klhl4	6.073	6.073	1
Cone	Erp27	6.05	6.05	1
Cone	Gm48521	5.978	5.978	1
Cone	Bspry	5.897	5.897	1
Cone	Gm28258	5.873	5.873	1
Cone	Enam	5.747	5.747	1
Cone	Gm36210	5.738	5.738	1
Cone	Slco1a5	5.635	5.635	1
Cone	Slc35g1	5.459	5.459	1
Cone	Gm10637	5.403	5.403	1
Cone	Qsox1	5.187	5.187	1
Cone	Mcf2	5.105	5.105	1
Cone	Myl3	5.074	5.074	1
Cone	Gm37571	5.044	5.044	1
Cone	Gm15348	4.942	4.942	1
Cone	Gm21917	4.935	4.935	1
Cone	Gm16758	4.908	4.908	1
Cone	Lrfn2	4.68	4.68	1
Cone	Gm17226	4.679	4.679	1
Cone	A730006G06Rik	4.63	4.63	1
Cone	Abcb4	4.542	4.542	1
Cone	Ripk4	4.52	4.52	1
Cone	Erich6	4.513	4.513	1
Cone	Atoh7	4.389	4.389	1
Cone	Gm47489	4.306	4.306	1
Cone	Gm11750	4.281	4.281	1
Cone	Gm45472	4.234	4.234	1
Cone	Gm12404	4.189	4.189	1
Cone	Slamf1	4.098	4.098	1
Cone	Gm48350	4.074	4.074	1
Cone	Dll1	4.056	4.056	1
Cone	Osgep	4.048	4.048	1
Cone	Gm39456	3.96	3.96	1
Cone	Gm15413	3.944	3.944	1
Cone	Eya1	3.91	3.91	1
Cone	Gm33045	3.888	3.888	1
Cone	Egf	3.866	3.866	1
Cone	Gm9530	3.865	3.865	1
Cone	Gm31182	3.837	3.837	1
Cone	4930402D18Rik	3.807	3.807	1
Cone	Gm47456	3.804	3.804	1
Cone	Gm35842	3.803	3.803	1
Cone	A930033H14Rik	3.797	3.797	1
Cone	Apela	3.764	3.764	1
Cone	Lrrc51	3.725	3.725	1
Cone	Gm15898	3.706	3.706	1
Cone	Rab27b	3.679	3.679	1
Cone	H2-M5	3.642	3.642	1
Cone	Gm11772	3.619	3.619	1
Cone	Zfpm1	3.61	3.61	1
Cone	Klhl33	3.591	3.591	1
Cone	Slc1a2	3.59	3.59	1
Cone	Prtg	3.589	3.589	1
Cone	Nat1	3.529	3.529	1
Cone	Cnksr1	3.521	3.521	1
Cone	Gm38097	3.496	3.496	1
Cone	Eif3b	3.468	3.468	1
Cone	D430019H16Rik	3.465	3.465	1
Cone	Hspb6	3.439	3.439	1
Cone	Stn1	3.403	3.403	1
Cone	Gm12500	3.4	3.4	1
Cone	Gm42738	3.388	3.388	1
Cone	4930567H12Rik	3.356	3.356	1
Cone	Mc1r	3.333	3.333	1
Cone	Abhd3	3.33	3.33	1
Cone	Ndufaf5	3.328	3.328	1
Cone	Slc8a3	3.316	3.316	1
Cone	Gm49959	3.286	3.286	1
Cone	Tbc1d22bos	3.277	3.277	1
Cone	Nfkb1	3.264	3.264	1
Cone	Fgf5	3.249	3.249	1
Cone	Gm49969	3.172	3.172	1
Cone	4833417C18Rik	3.145	3.145	1
Cone	Rhobtb1	3.121	3.121	1
Cone	Gm15997	3.117	3.117	1
Cone	Igsf3	3.094	3.094	1
Cone	Uap1	3.085	3.085	1
Cone	Spef2	3.04	3.04	1
Cone	Gm32618	3.024	3.024	1
Cone	AI463170	3.01	3.01	1
Cone	Gm4793	2.996	2.996	1
Cone	Pard6b	2.981	2.981	1
Cone	Golim4	2.956	2.956	1
Cone	Gm37896	2.937	2.937	1
Cone	Txndc5	2.913	2.913	1
Cone	Gm28960	2.911	2.911	1
Cone	Gm12781	2.902	2.902	1
Cone	Megf9	2.898	2.898	1
Cone	Dusp23	2.893	2.893	1
Cone	Epb41l1	2.833	2.833	1
Cone	Dgkd	2.828	2.828	1
Cone	Plaat1	2.814	2.814	1
Cone	Pygm	2.807	2.807	1
Cone	Acbd6	2.805	2.805	1
Cone	5330413P13Rik	2.804	2.804	1
Cone	1700026J14Rik	2.769	2.769	1
Cone	Tmem38b	2.746	2.746	1
Cone	Sptssa	2.745	2.745	1
Cone	Gm11973	2.722	2.722	1
Cone	Gm12764	2.691	2.691	1
Cone	4930447C04Rik	2.688	2.688	1
Cone	Stat1	2.688	2.688	1
Cone	Gm35721	2.673	2.673	1
Cone	Zdhhc23	2.638	2.638	1
Cone	Gm20652	2.625	2.625	1
Cone	Sv2b	2.604	2.604	1
Cone	Nrcam	2.601	2.601	1
Cone	Ppip5k1	2.591	2.591	1
Cone	4732414G09Rik	2.588	2.588	1
Cone	Pomt2	2.583	2.583	1
Cone	Harbi1	2.58	2.58	1
Cone	Galnt13	2.579	2.579	1
Cone	1700007L15Rik	2.577	2.577	1
Cone	Efcab12	2.576	2.576	1
Cone	Gm10549	2.575	2.575	1
Cone	Gm15406	2.555	2.555	1
Cone	Pbld2	2.549	2.549	1
Cone	Trim17	2.532	2.532	1
Cone	4930593A02Rik	2.503	2.503	1
Cone	A1bg	2.502	2.502	1
Cone	Tbc1d14	2.498	2.498	1
Cone	Lysmd1	2.493	2.493	1
Cone	Gm47525	2.486	2.486	1
Cone	Ttc9c	2.473	2.473	1
Cone	Gm36266	2.468	2.468	1
Cone	Gm14280	2.462	2.462	1
Cone	Clpb	2.46	2.46	1
Cone	Gm15687	2.443	2.443	1
Cone	Gm10101	2.43	2.43	1
Cone	Pigw	2.427	2.427	1
Cone	Gm37027	2.426	2.426	1
Cone	Lrit1	2.42	2.42	1
Cone	Pde6d	2.416	2.416	1
Cone	Arid3b	2.413	2.413	1
Cone	Cmtr2	2.41	2.41	1
Cone	Tex26	2.408	2.408	1
Cone	Gm34655	2.402	2.402	1
Cone	1110017D15Rik	2.395	2.395	1
Cone	Bmf	2.381	2.381	1
Cone	Gm13524	2.38	2.38	1
Cone	1700110K17Rik	2.379	2.379	1
Cone	Tomm20	2.373	2.373	1
Cone	1700040D17Rik	2.36	2.36	1
Cone	Riiad1	2.353	2.353	1
Cone	Foxo6os	2.348	2.348	1
Cone	Slc1a7	2.344	2.344	1
Cone	P2rx3	2.343	2.343	1
Cone	1700055D18Rik	2.342	2.342	1
Cone	Pcdhac2	2.334	2.334	1
Cone	Ttyh2	2.326	2.326	1
Cone	B130055M24Rik	2.315	2.315	1
Cone	8030456M14Rik	2.306	2.306	1
Cone	AA386476	2.305	2.305	1
Cone	Ston2	2.305	2.305	1
Cone	Gm16793	2.298	2.298	1
Cone	Gm17491	2.292	2.292	1
Cone	Abraxas1	2.284	2.284	1
Cone	Gm6787	2.276	2.276	1
Cone	1500012K07Rik	2.274	2.274	1
Cone	Fignl2	2.268	2.268	1
Cone	5930430L01Rik	2.265	2.265	1
Cone	Eif1a	2.265	2.265	1
Cone	Myo19	2.261	2.261	1
Cone	Apex2	2.258	2.258	1
Cone	Ercc3	2.244	2.244	1
Cone	Clip4	2.236	2.236	1
Cone	Gm48914	2.217	2.217	1
Cone	Gm50340	2.214	2.214	1
Cone	A730063M14Rik	2.212	2.212	1
Cone	Ccne2	2.208	2.208	1
Cone	Pradc1	2.208	2.208	1
Cone	Ppa2	2.205	2.205	1
Cone	Gm20522	2.201	2.201	1
Cone	Shroom3	2.201	2.201	1
Cone	2010315B03Rik	2.18	2.18	1
Cone	Nedd4l	2.174	2.174	1
Cone	Tmem230	2.173	2.173	1
Cone	Piga	2.156	2.156	1
Cone	Gramd1b	2.155	2.155	1
Cone	Ccdc107	2.147	2.147	1
Cone	St3gal3	2.14	2.14	1
Cone	Rer1	2.138	2.138	1
Cone	Kif19b	2.137	2.137	1
Cone	Gm48619	2.136	2.136	1
Cone	Negr1	2.136	2.136	1
Cone	Tmem243	2.117	2.117	1
Cone	Arhgef2	2.108	2.108	1
Cone	Farp2	2.103	2.103	1
Cone	Fmn1	2.085	2.085	1
Cone	Gpr157	2.084	2.084	1
Cone	Gm15545	2.079	2.079	1
Cone	Ttc41	2.079	2.079	1
Cone	Crybg3	2.076	2.076	1
Cone	B4galnt2	2.074	2.074	1
Cone	Svip	2.073	2.073	1
Cone	Scg3	2.067	2.067	1
Cone	Atp1b2	2.064	2.064	1
Cone	Guk1	2.06	2.06	1
Cone	1110038F14Rik	2.054	2.054	1
Cone	Rasl10a	2.054	2.054	1
Cone	Smim13	2.037	2.037	1
Cone	Med9os	2.031	2.031	1
Cone	Polk	2.025	2.025	1
Cone	Inafm2	2.022	2.022	1
Cone	Mpp7	2.012	2.012	1
Cone	Gm26559	2.009	2.009	1
Cone	Ccdc150	2.002	2.002	1
Cone	Dusp22	2.001	2.001	1
Cone	Pate2	1.999	1.999	1
Cone	Aven	1.995	1.995	1
Cone	2310047D07Rik	1.991	1.991	1
Cone	Arfgef1	1.985	1.985	1
Cone	Dnttip2	1.966	1.966	1
Cone	Shroom2	1.964	1.964	1
Cone	A230051N06Rik	1.958	1.958	1
Cone	Mat2a	1.958	1.958	1
Cone	Gm21781	1.954	1.954	1
Cone	Gm5914	1.954	1.954	1
Cone	Lrrc8b	1.954	1.954	1
Cone	Hmgn5	1.953	1.953	1
Cone	A830052D11Rik	1.947	1.947	1
Cone	Gm44036	1.944	1.944	1
Cone	Susd4	1.944	1.944	1
Cone	0610009E02Rik	1.943	1.943	1
Cone	Npl	1.942	1.942	1
Cone	Gm9967	1.94	1.94	1
Cone	2310034G01Rik	1.935	1.935	1
Cone	9330160F10Rik	1.933	1.933	1
Cone	Nmbr	1.923	1.923	1
Cone	Usp46	1.919	1.919	1
Cone	Riox2	1.914	1.914	1
Cone	Malt1	1.913	1.913	1
Cone	Cuedc1	1.911	1.911	1
Cone	Map2k6	1.911	1.911	1
Cone	B230206L02Rik	1.899	1.899	1
Cone	Gm49741	1.897	1.897	1
Cone	C920021L13Rik	1.892	1.892	1
Cone	Sufu	1.882	1.882	1
Cone	Lsm14a	1.879	1.879	1
Cone	Bach2	1.878	1.878	1
Cone	4833408A19Rik	1.877	1.877	1
Cone	Gm32151	1.875	1.875	1
Cone	Plekhg4	1.873	1.873	1
Cone	Cand2	1.869	1.869	1
Cone	Anp32e	1.868	1.868	1
Cone	Akap11	1.861	1.861	1
Cone	Gm21691	1.861	1.861	1
Cone	Clstn1	1.857	1.857	1
Cone	Kcnh6	1.854	1.854	1
Cone	Zfp385b	1.848	1.848	1
Cone	Prr14	1.847	1.847	1
Cone	Katnbl1	1.843	1.843	1
Cone	Trak2	1.842	1.842	1
Cone	Ttc39d	1.834	1.834	1
Cone	8430419K02Rik	1.832	1.832	1
Cone	Raver2	1.832	1.832	1
Cone	Lhpp	1.831	1.831	1
Cone	Hps4	1.819	1.819	1
Cone	Strada	1.807	1.807	1
Cone	Mcc	1.803	1.803	1
Cone	Cldn34c1	1.802	1.802	1
Cone	A130014A01Rik	1.797	1.797	1
Cone	Tmem106c	1.797	1.797	1
Cone	Reep4	1.794	1.794	1
Cone	Dstyk	1.792	1.792	1
Cone	Asic4	1.791	1.791	1
Cone	Pdzd8	1.775	1.775	1
Cone	Socs5	1.772	1.772	1
Cone	Ybx2	1.769	1.769	1
Cone	Plekhb2	1.766	1.766	1
Cone	Ovca2	1.765	1.765	1
Cone	Pnpla3	1.765	1.765	1
Cone	Kif9	1.764	1.764	1
Cone	Iqsec1	1.763	1.763	1
Cone	Dennd4c	1.76	1.76	1
Cone	Fgd4	1.755	1.755	1
Cone	Pla2g2c	1.749	1.749	1
Cone	Nt5dc1	1.746	1.746	1
Cone	Rapgef4os1	1.738	1.738	1
Cone	Otud7a	1.736	1.736	1
Cone	Epha10	1.735	1.735	1
Cone	Gm28424	1.733	1.733	1
Cone	4921504A21Rik	1.732	1.732	1
Cone	Nr6a1	1.73	1.73	1
Cone	Gm17167	1.729	1.729	1
Cone	Ern1	1.728	1.728	1
Cone	Pkp2	1.727	1.727	1
Cone	Ip6k2	1.723	1.723	1
Cone	C130060C02Rik	1.713	1.713	1
Cone	Parp11	1.709	1.709	1
Cone	Gpr137c	1.708	1.708	1
Cone	Gabrb3	1.703	1.703	1
Cone	Mamld1	1.703	1.703	1
Cone	Gm4890	1.7	1.7	1
Cone	Cnbd2	1.695	1.695	1
Cone	Wdr76	1.691	1.691	1
Cone	A930037H05Rik	1.69	1.69	1
Cone	Gm38250	1.686	1.686	1
Cone	Gm17949	1.685	1.685	1
Cone	Prr11	1.683	1.683	1
Cone	Dym	1.68	1.68	1
Cone	Plec	1.678	1.678	1
Cone	Thoc2	1.677	1.677	1
Cone	A230059L01Rik	1.676	1.676	1
Cone	Gm10069	1.674	1.674	1
Cone	Tax1bp1	1.67	1.67	1
Cone	Elovl6	1.668	1.668	1
Cone	BC037704	1.667	1.667	1
Cone	Kctd15	1.667	1.667	1
Cone	Arl10	1.666	1.666	1
Cone	Fitm2	1.666	1.666	1
Cone	Gm11696	1.666	1.666	1
Cone	3110056K07Rik	1.665	1.665	1
Cone	Gm40437	1.663	1.663	1
Cone	Clasp1	1.662	1.662	1
Cone	Gm41077	1.653	1.653	1
Cone	Setbp1	1.649	1.649	1
Cone	Rcan1	1.647	1.647	1
Cone	4932422M17Rik	1.646	1.646	1
Cone	D330050I16Rik	1.645	1.645	1
Cone	Nrip1	1.644	1.644	1
Cone	Dph1	1.641	1.641	1
Cone	Cfap74	1.64	1.64	1
Cone	Gm4189	1.64	1.64	1
Cone	4930579K19Rik	1.638	1.638	1
Cone	Msantd3	1.638	1.638	1
Cone	9530051G07Rik	1.637	1.637	1
Cone	9230112J17Rik	1.635	1.635	1
Cone	Rab30	1.631	1.631	1
Cone	Rhbdd2	1.631	1.631	1
Cone	Zfp715	1.631	1.631	1
Cone	Sirt2	1.629	1.629	1
Cone	A930012L18Rik	1.628	1.628	1
Cone	Mreg	1.626	1.626	1
Cone	Gm17705	1.622	1.622	1
Cone	Pou2f1	1.622	1.622	1
Cone	A530083I20Rik	1.619	1.619	1
Cone	Stxbp5	1.617	1.617	1
Cone	Rasa2	1.615	1.615	1
Endothelial	Cldn5	14.55	14.55	1
Endothelial	Adgrl4	14.14	14.14	1
Endothelial	Ly6c1	14.05	14.05	1
Endothelial	Mal	13.28	13.28	1
Endothelial	Ly6a	13.14	13.14	1
Endothelial	Sox17	13.13	13.13	1
Endothelial	Abcb1a	12.8	12.8	1
Endothelial	Cyyr1	12.76	12.76	1
Endothelial	Foxq1	12.72	12.72	1
Endothelial	AU021092	12.69	12.69	1
Endothelial	Cdh5	12.48	12.48	1
Endothelial	Sox18	12.48	12.48	1
Endothelial	Tmem252	12.38	12.38	1
Endothelial	Ctla2a	12.33	12.33	1
Endothelial	Dipk2b	12.24	12.24	1
Endothelial	Robo4	12.21	12.21	1
Endothelial	Gata2	12.17	12.17	1
Endothelial	Tbx1	12.17	12.17	1
Endothelial	Foxl2	11.84	11.84	1
Endothelial	Cd93	11.79	11.79	1
Endothelial	Slc52a3	11.78	11.78	1
Endothelial	Srarp	11.76	11.76	1
Endothelial	Tie1	11.71	11.71	1
Endothelial	Gm37587	11.47	11.47	1
Endothelial	Rassf9	11.4	11.4	1
Endothelial	Depp1	11.35	11.35	1
Endothelial	Mecom	11.29	11.29	1
Endothelial	Zfp366	11.11	11.11	1
Endothelial	Thbd	11.06	11.06	1
Endothelial	C130074G19Rik	10.88	10.88	1
Endothelial	Lef1	10.86	10.86	1
Endothelial	Erg	10.82	10.82	1
Endothelial	Paqr5	10.74	10.74	1
Endothelial	Myct1	10.61	10.61	1
Endothelial	Gimap4	10.54	10.54	1
Endothelial	Dnah2os	10.37	10.37	1
Endothelial	Gm609	10.37	10.37	1
Endothelial	Apol10b	10.36	10.36	1
Endothelial	Adcy4	10.35	10.35	1
Endothelial	Asb4	10.34	10.34	1
Endothelial	Vwf	10.18	10.18	1
Endothelial	Sox7	10.15	10.15	1
Endothelial	Icam2	10.12	10.12	1
Endothelial	Gm11377	10.1	10.1	1
Endothelial	1810073O08Rik	10.07	10.07	1
Endothelial	Mall	10.01	10.01	1
Endothelial	Scgb3a1	10	10	1
Endothelial	Esm1	9.983	9.983	1
Endothelial	Gm32688	9.892	9.892	1
Endothelial	She	9.864	9.864	1
Endothelial	1700018A04Rik	9.816	9.816	1
Endothelial	Foxf1	9.808	9.808	1
Endothelial	Edn3	9.759	9.759	1
Endothelial	Ifi44	9.742	9.742	1
Endothelial	Gimap5	9.712	9.712	1
Endothelial	4833403J16Rik	9.698	9.698	1
Endothelial	Tgtp2	9.67	9.67	1
Endothelial	Unc45b	9.661	9.661	1
Endothelial	Serpinb1a	9.65	9.65	1
Endothelial	Gipc3	9.554	9.554	1
Endothelial	Pllp	9.543	9.543	1
Endothelial	Tgtp1	9.536	9.536	1
Endothelial	Gbp4	9.369	9.369	1
Endothelial	A530084C06Rik	9.328	9.328	1
Endothelial	Bcl6b	9.324	9.324	1
Endothelial	Casp12	9.253	9.253	1
Endothelial	Pglyrp1	9.208	9.208	1
Endothelial	Gm41030	9.204	9.204	1
Endothelial	Gimap8	9.05	9.05	1
Endothelial	S1pr4	8.998	8.998	1
Endothelial	Tead4	8.998	8.998	1
Endothelial	Sigirr	8.964	8.964	1
Endothelial	Fam124b	8.893	8.893	1
Endothelial	Tnfsf10	8.857	8.857	1
Endothelial	Gkn3	8.828	8.828	1
Endothelial	Mecomos	8.826	8.826	1
Endothelial	Ccm2l	8.821	8.821	1
Endothelial	Bmx	8.803	8.803	1
Endothelial	Ptprb	8.76	8.76	1
Endothelial	Fgd5	8.652	8.652	1
Endothelial	Dll4	8.626	8.626	1
Endothelial	Rnf125	8.588	8.588	1
Endothelial	Aplnr	8.585	8.585	1
Endothelial	Krtap28-13	8.414	8.414	1
Endothelial	Clec14a	8.406	8.406	1
Endothelial	Slc38a5	8.354	8.354	1
Endothelial	Akr1c14	8.253	8.253	1
Endothelial	Xdh	8.191	8.191	1
Endothelial	Ushbp1	8.147	8.147	1
Endothelial	Slfn3	8.122	8.122	1
Endothelial	Lef1os1	8.089	8.089	1
Endothelial	Gm36595	8.052	8.052	1
Endothelial	Pkn3	8.043	8.043	1
Endothelial	Gm49097	8.023	8.023	1
Endothelial	Slfn5os	8.021	8.021	1
Endothelial	Pecam1	8.011	8.011	1
Endothelial	Pdk4	8.003	8.003	1
Endothelial	Pcdh12	8.002	8.002	1
Endothelial	Gm13056	7.971	7.971	1
Endothelial	B3gnt3	7.964	7.964	1
Endothelial	Gm12506	7.958	7.958	1
Endothelial	Msx1	7.869	7.869	1
Endothelial	4930455H04Rik	7.862	7.862	1
Endothelial	Dennd3	7.742	7.742	1
Endothelial	Gm35572	7.734	7.734	1
Endothelial	Ripply3	7.701	7.701	1
Endothelial	Unc45bos	7.645	7.645	1
Endothelial	Mmrn2	7.622	7.622	1
Endothelial	Vwa1	7.616	7.616	1
Endothelial	Slc19a3	7.549	7.549	1
Endothelial	Fendrr	7.492	7.492	1
Endothelial	BC048644	7.414	7.414	1
Endothelial	Usp43	7.396	7.396	1
Endothelial	Ldlrad2	7.369	7.369	1
Endothelial	Apod	7.364	7.364	1
Endothelial	Mmp25	7.304	7.304	1
Endothelial	Ch25h	7.284	7.284	1
Endothelial	Platr22	7.283	7.283	1
Endothelial	Gm15998	7.274	7.274	1
Endothelial	Alox12	7.273	7.273	1
Endothelial	Ocln	7.273	7.273	1
Endothelial	Gm14207	7.215	7.215	1
Endothelial	Tnfrsf19	7.138	7.138	1
Endothelial	Mannr	7.113	7.113	1
Endothelial	Kif23	7.095	7.095	1
Endothelial	Helz2	7.088	7.088	1
Endothelial	Sema3g	7.084	7.084	1
Endothelial	Foxc2	7.076	7.076	1
Endothelial	Gm10837	7.061	7.061	1
Endothelial	Srms	7.035	7.035	1
Endothelial	Mlkl	7.034	7.034	1
Endothelial	Tek	6.993	6.993	1
Endothelial	Magix	6.956	6.956	1
Endothelial	Gimap9	6.944	6.944	1
Endothelial	Cracr2b	6.925	6.925	1
Endothelial	C1qtnf9	6.895	6.895	1
Endothelial	Gm29682	6.883	6.883	1
Endothelial	Nr5a2	6.836	6.836	1
Endothelial	Gm2379	6.827	6.827	1
Endothelial	Trim16	6.82	6.82	1
Endothelial	Tamalin	6.765	6.765	1
Endothelial	Procr	6.758	6.758	1
Endothelial	Lrg1	6.716	6.716	1
Endothelial	Als2cl	6.708	6.708	1
Endothelial	Adgrg3	6.698	6.698	1
Endothelial	Itprip	6.689	6.689	1
Endothelial	Gm5127	6.668	6.668	1
Endothelial	Stap2	6.659	6.659	1
Endothelial	Tcf7	6.631	6.631	1
Endothelial	AI661453	6.581	6.581	1
Endothelial	9130017K11Rik	6.557	6.557	1
Endothelial	Abcc6	6.547	6.547	1
Endothelial	Degs2	6.532	6.532	1
Endothelial	Gm48089	6.528	6.528	1
Endothelial	Serpinb6b	6.421	6.421	1
Endothelial	Gm17745	6.394	6.394	1
Endothelial	Meox1	6.388	6.388	1
Endothelial	Trim6	6.365	6.365	1
Endothelial	Ptk6	6.255	6.255	1
Endothelial	Saa2	6.215	6.215	1
Endothelial	Gm14097	6.196	6.196	1
Endothelial	Prkch	6.179	6.179	1
Endothelial	5033406O09Rik	6.169	6.169	1
Endothelial	Fbln2	6.132	6.132	1
Endothelial	Ctsw	6.122	6.122	1
Endothelial	Slc7a1	6.106	6.106	1
Endothelial	Gm13594	6.063	6.063	1
Endothelial	Fam217a	6.029	6.029	1
Endothelial	Tnfrsf10b	6.029	6.029	1
Endothelial	Kank3	5.971	5.971	1
Endothelial	Clec1a	5.954	5.954	1
Endothelial	Car5a	5.951	5.951	1
Endothelial	1700026D11Rik	5.921	5.921	1
Endothelial	Gm49767	5.91	5.91	1
Endothelial	Kcp	5.888	5.888	1
Endothelial	Plxnd1	5.882	5.882	1
Endothelial	Card10	5.879	5.879	1
Endothelial	Chp2	5.829	5.829	1
Endothelial	Tmem88	5.817	5.817	1
Endothelial	Gm10648	5.776	5.776	1
Endothelial	Gm32401	5.767	5.767	1
Endothelial	Slco1b2	5.746	5.746	1
Endothelial	Gm45552	5.726	5.726	1
Endothelial	Vwa3a	5.678	5.678	1
Endothelial	Gm36028	5.663	5.663	1
Endothelial	Notch4	5.592	5.592	1
Endothelial	Efna1	5.573	5.573	1
Endothelial	E2f7	5.56	5.56	1
Endothelial	Gm35167	5.545	5.545	1
Endothelial	Enc1	5.533	5.533	1
Endothelial	Mylk4	5.486	5.486	1
Endothelial	Gm36660	5.48	5.48	1
Endothelial	Psma8	5.445	5.445	1
Endothelial	Enpp3	5.444	5.444	1
Endothelial	Igsf5	5.434	5.434	1
Endothelial	Rasip1	5.422	5.422	1
Endothelial	Slc23a3	5.422	5.422	1
Endothelial	1700094M23Rik	5.408	5.408	1
Endothelial	Notum	5.402	5.402	1
Endothelial	Tdrp	5.396	5.396	1
Endothelial	Lepr	5.376	5.376	1
Endothelial	Ncaph	5.376	5.376	1
Endothelial	Gm41168	5.337	5.337	1
Endothelial	Upp1	5.309	5.309	1
Endothelial	Tmc8	5.302	5.302	1
Endothelial	Thsd1	5.3	5.3	1
Endothelial	Shroom4	5.298	5.298	1
Endothelial	Apol9b	5.282	5.282	1
Endothelial	Thbs2	5.268	5.268	1
Endothelial	Gm9917	5.245	5.245	1
Endothelial	Gm17103	5.192	5.192	1
Endothelial	Snai2	5.179	5.179	1
Endothelial	Arhgap27os1	5.174	5.174	1
Endothelial	Nos2	5.17	5.17	1
Endothelial	E030030I06Rik	5.169	5.169	1
Endothelial	Cd40	5.168	5.168	1
Endothelial	Gm7030	5.16	5.16	1
Endothelial	Atp8b1	5.139	5.139	1
Endothelial	Muc13	5.123	5.123	1
Endothelial	Rtp3	5.115	5.115	1
Endothelial	Colca2	5.11	5.11	1
Endothelial	Eogt	5.085	5.085	1
Endothelial	Prrg1	4.995	4.995	1
Endothelial	Gm16046	4.975	4.975	1
Endothelial	Grb7	4.948	4.948	1
Endothelial	A330009N23Rik	4.925	4.925	1
Endothelial	Hspa12b	4.914	4.914	1
Endothelial	Pf4	4.9	4.9	1
Endothelial	Fhl3	4.893	4.893	1
Endothelial	Pde2a	4.885	4.885	1
Endothelial	Gm10575	4.884	4.884	1
Endothelial	Nos3	4.881	4.881	1
Endothelial	Iqcn	4.873	4.873	1
Endothelial	Gm28731	4.859	4.859	1
Endothelial	Zfp600	4.826	4.826	1
Endothelial	N4bp3	4.824	4.824	1
Endothelial	Gm45669	4.817	4.817	1
Endothelial	Ppp1r36	4.791	4.791	1
Endothelial	Acacb	4.767	4.767	1
Endothelial	Slc16a4	4.73	4.73	1
Endothelial	1700061N14Rik	4.722	4.722	1
Endothelial	D430018E03Rik	4.684	4.684	1
Endothelial	Serpinb9	4.66	4.66	1
Endothelial	Cd109	4.659	4.659	1
Endothelial	Gm50333	4.634	4.634	1
Endothelial	Slc9a2	4.614	4.614	1
Endothelial	Gm49625	4.6	4.6	1
Endothelial	Ccdc152	4.593	4.593	1
Endothelial	Prickle3	4.584	4.584	1
Endothelial	F10_ENSMUSG00000031444	4.556	4.556	1
Endothelial	Gm4632	4.555	4.555	1
Endothelial	Arl15	4.504	4.504	1
Endothelial	Gm42670	4.503	4.503	1
Endothelial	Tnfrsf25	4.495	4.495	1
Endothelial	1700019L13Rik	4.46	4.46	1
Endothelial	Slc39a10	4.456	4.456	1
Endothelial	Tspan18	4.456	4.456	1
Endothelial	Egr3	4.453	4.453	1
Endothelial	Trim72	4.427	4.427	1
Endothelial	Slc40a1	4.421	4.421	1
Endothelial	Sgms1	4.377	4.377	1
Endothelial	Ccdc141	4.352	4.352	1
Endothelial	Sema7a	4.339	4.339	1
Endothelial	4930527F14Rik	4.313	4.313	1
Endothelial	Fnbp1l	4.304	4.304	1
Endothelial	Synm	4.303	4.303	1
Endothelial	Slc30a1	4.28	4.28	1
Endothelial	Gm20631	4.27	4.27	1
Endothelial	H2-T24	4.267	4.267	1
Endothelial	Dnah3	4.264	4.264	1
Endothelial	Ets2	4.23	4.23	1
Endothelial	Irf9	4.226	4.226	1
Endothelial	Net1	4.19	4.19	1
Endothelial	Gm47507	4.187	4.187	1
Endothelial	Gm26703	4.157	4.157	1
Endothelial	Poglut3	4.146	4.146	1
Endothelial	C030013C21Rik	4.13	4.13	1
Endothelial	Rarg	4.11	4.11	1
Endothelial	Dhx58os	4.074	4.074	1
Endothelial	Klf3	4.073	4.073	1
Endothelial	Acer2	4.07	4.07	1
Endothelial	Gm12762	4.066	4.066	1
Endothelial	Slc10a1	4.066	4.066	1
Endothelial	2010310C07Rik	4.063	4.063	1
Endothelial	Cd300lg	4.051	4.051	1
Endothelial	Acr	4.022	4.022	1
Endothelial	D430040D24Rik	4.012	4.012	1
Endothelial	Rgs12	4.008	4.008	1
Endothelial	Chst14	4.004	4.004	1
Horizontal	Lhx1	12.27	12.27	1
Horizontal	Gja10	11.34	11.34	1
Horizontal	Gm49632	11.09	11.09	1
Horizontal	Bsnd	10.94	10.94	1
Horizontal	Lhx1os	10.51	10.51	1
Horizontal	9030625G05Rik	10.25	10.25	1
Horizontal	Onecut3	10.12	10.12	1
Horizontal	1700128E19Rik	10.01	10.01	1
Horizontal	Vmn2r25	9.517	9.517	1
Horizontal	Pm20d1	9.051	9.051	1
Horizontal	Sucnr1	8.804	8.804	1
Horizontal	Gm28182	8.782	8.782	1
Horizontal	Mtarc1	8.612	8.612	1
Horizontal	Lgsn	8.371	8.371	1
Horizontal	Prkg2	8.31	8.31	1
Horizontal	Adra2a	7.971	7.971	1
Horizontal	A530076I17Rik	7.964	7.964	1
Horizontal	Pla2g2f	7.381	7.381	1
Horizontal	2810471M01Rik	7.258	7.258	1
Horizontal	B530045E10Rik	6.916	6.916	1
Horizontal	Gm13715	6.88	6.88	1
Horizontal	B3gnt5	6.689	6.689	1
Horizontal	Arhgap15	6.642	6.642	1
Horizontal	Lrrc4	6.543	6.543	1
Horizontal	Onecut2	6.526	6.526	1
Horizontal	Tpm3	6.463	6.463	1
Horizontal	Gm49272	6.414	6.414	1
Horizontal	Adgrb1	6.305	6.305	1
Horizontal	B3galt5	6.224	6.224	1
Horizontal	Gm34078	6.009	6.009	1
Horizontal	A530095I07Rik	5.945	5.945	1
Horizontal	Slc4a3	5.726	5.726	1
Horizontal	Klhl38	5.494	5.494	1
Horizontal	Wdr72	5.323	5.323	1
Horizontal	Vgll3	5.191	5.191	1
Horizontal	Tmem26	5.175	5.175	1
Horizontal	Osbpl5	5.114	5.114	1
Horizontal	Tnr	5.024	5.024	1
Horizontal	Fam124a	4.773	4.773	1
Horizontal	Gm7125	4.711	4.711	1
Horizontal	Ppp1r1a	4.537	4.537	1
Horizontal	Fam174b	4.517	4.517	1
Horizontal	Egln3	4.421	4.421	1
Horizontal	Disp3	4.378	4.378	1
Horizontal	Gm49540	4.248	4.248	1
Horizontal	Gm7160	4.217	4.217	1
Horizontal	Pfkfb3	4.152	4.152	1
Horizontal	Gng2	4.09	4.09	1
Horizontal	Nrde2	4.073	4.073	1
Horizontal	Cracr2a	4.053	4.053	1
Horizontal	Smarca4	4.002	4.002	1
Horizontal	Erich5	3.965	3.965	1
Horizontal	Cdh4	3.934	3.934	1
Horizontal	Shmt2	3.862	3.862	1
Horizontal	Gm13112	3.858	3.858	1
Horizontal	Gm26797	3.845	3.845	1
Horizontal	Nos1ap	3.787	3.787	1
Horizontal	Tnfrsf23	3.741	3.741	1
Horizontal	Cd47	3.685	3.685	1
Horizontal	1500009L16Rik	3.674	3.674	1
Horizontal	Akain1	3.665	3.665	1
Horizontal	Gpr85	3.652	3.652	1
Horizontal	Hebp2	3.596	3.596	1
Horizontal	Msi2	3.497	3.497	1
Horizontal	Arsa	3.459	3.459	1
Horizontal	Dnah1	3.421	3.421	1
Horizontal	Rap1gap2	3.402	3.402	1
Horizontal	Plekha1	3.338	3.338	1
Horizontal	Myo6	3.319	3.319	1
Horizontal	Fam135a	3.295	3.295	1
Horizontal	9330136K24Rik	3.151	3.151	1
Horizontal	Rcan2	3.077	3.077	1
Horizontal	D130040H23Rik	3.051	3.051	1
Horizontal	Barhl2	3.023	3.023	1
Horizontal	Sdk2	3.018	3.018	1
Horizontal	Unc5a	2.991	2.991	1
Horizontal	Tmprss9	2.978	2.978	1
Horizontal	Usp24	2.971	2.971	1
Horizontal	Gm47591	2.962	2.962	1
Horizontal	Haus8	2.959	2.959	1
Horizontal	Epha8	2.945	2.945	1
Horizontal	Lrp11	2.902	2.902	1
Horizontal	Cttnbp2	2.838	2.838	1
Horizontal	Abhd10	2.83	2.83	1
Horizontal	Thrsp	2.818	2.818	1
Horizontal	Gm49494	2.81	2.81	1
Horizontal	Tmtc4	2.807	2.807	1
Horizontal	Ccdc30	2.777	2.777	1
Horizontal	Fam104a	2.741	2.741	1
Horizontal	Gpr176	2.731	2.731	1
Horizontal	Wdr1	2.726	2.726	1
Horizontal	Mab21l2	2.701	2.701	1
Horizontal	Scai	2.7	2.7	1
Horizontal	Ctnna2	2.697	2.697	1
Horizontal	Srgap3	2.68	2.68	1
Horizontal	Castor2	2.678	2.678	1
Horizontal	Arid3a	2.663	2.663	1
Horizontal	Mpc1	2.66	2.66	1
Horizontal	Gm26756	2.638	2.638	1
Horizontal	Scml4	2.596	2.596	1
Horizontal	Zfp593	2.594	2.594	1
Horizontal	Fmn2	2.575	2.575	1
Horizontal	Mfsd12	2.575	2.575	1
Horizontal	Prox1	2.571	2.571	1
Horizontal	Gm10649	2.558	2.558	1
Horizontal	P4ha2	2.558	2.558	1
Horizontal	Rcn2	2.55	2.55	1
Horizontal	Gm10373	2.511	2.511	1
Horizontal	Aff2	2.508	2.508	1
Horizontal	Srm	2.504	2.504	1
Horizontal	Cerk	2.499	2.499	1
Horizontal	Ahcy	2.488	2.488	1
Horizontal	Ahcyl1	2.47	2.47	1
Horizontal	Aprt	2.464	2.464	1
Horizontal	Plekhd1	2.447	2.447	1
Horizontal	Hivep3	2.445	2.445	1
Horizontal	Xlr3b	2.419	2.419	1
Horizontal	L3mbtl1	2.357	2.357	1
Horizontal	C230037L18Rik	2.35	2.35	1
Horizontal	Maged1	2.35	2.35	1
Horizontal	Naa40	2.346	2.346	1
Horizontal	Slc41a3	2.341	2.341	1
Horizontal	Fzr1	2.328	2.328	1
Horizontal	Gss	2.323	2.323	1
Horizontal	2810001G20Rik	2.301	2.301	1
Horizontal	Klf13	2.288	2.288	1
Horizontal	Vps13c	2.287	2.287	1
Horizontal	Hrh3	2.285	2.285	1
Horizontal	Klhdc8b	2.276	2.276	1
Horizontal	Dusp10	2.262	2.262	1
Horizontal	Slc41a1	2.25	2.25	1
Horizontal	Emc9	2.248	2.248	1
Horizontal	Rai2	2.238	2.238	1
Horizontal	Usp35	2.222	2.222	1
Horizontal	Mfn2	2.219	2.219	1
Horizontal	Sox12	2.202	2.202	1
Horizontal	Gnas	2.197	2.197	1
Horizontal	Hsd17b12	2.185	2.185	1
Horizontal	Syne1	2.183	2.183	1
Horizontal	Tep1	2.179	2.179	1
Horizontal	Tcp11l2	2.158	2.158	1
Horizontal	Fam171a1	2.151	2.151	1
Horizontal	Tanc1	2.146	2.146	1
Horizontal	Pacsin1	2.145	2.145	1
[truncated: 2,678 more rows]
